# Supplementary material for: Integrated Analysis of Genomic and Immunological Features in Lung Adenocarcinoma With Micropapillary Component
Source: Front Oncol. 2021 Jun 17;11:652193. doi: 10.3389/fonc.2021.652193 (PMC8248503; doi:10.3389/fonc.2021.652193)
Supplement: Supplementary file 5 [file Table_1.xlsx]

## Sheet: Supplementary Table S1
Supplementary Table 1 Detailed characteristics of the 43 Asian MPC patients (discovery cohort).
Patient ID	Gender	Age	Smoking history	TNM	Stage	MPC content
P1	female	48	No	T2aN1M0	IIB	0.2
P2	male	55	Yes	T2aN2M1a	IVA	0.1
P3	female	50	No	T2aN1M0	IIB	0.15
P4	male	70	Yes	T4N0M0	IIIA	0.9
P5	female	66	No	T2aN2M0	IIIA	0.1
P6	male	79	No	T2aN0M0	IB	0.05
P7	male	69	No	T1cN0M0	IA3	0.1
P8	male	67	Yes	T1aN0M0	IA1	0.8
P9	male	66	Yes	T2aN2M0	IIIA	0.2
P10	male	76	No	T1cN0M0	IA3	0.85
P11	female	68	No	T2aN0M0	IB	0.1
P12	female	75	No	T2aN0M0	IB	0.1
P13	male	59	Yes	T1aN0M0	IA1	0.1
P14	female	68	No	T2bN0M0	IIA	0.05
P15	female	57	No	T2aN2M0	IIIA	0.3
P16	female	76	No	T1cN0M0	IA3	0.3
P17	male	66	No	T1cN0M0	IA3	0.8
P18	male	68	Yes	T2aN0M0	IB	0.05
P19	female	74	No	T1bN0M0	IA2	0.05
P20	male	54	Yes	T2aN0M0	IB	0.05
P21	male	67	No	T1bN0M0	IA2	0.15
P22	female	57	No	T1cN0M0	IA3	0.2
P23	female	72	No	T3N1M1a	IVA	80%; 40%; 20%; 10%; 0%
P24	female	68	No	T2aN2M0	IIIA	0.4
P25	male	71	No	T2aN0M0	IB	0.2
P26	female	56	No	T1bN0M0	IA2	0.85
P27	male	72	No	T2aN0M1a	IVA	0.95
P28	female	63	No	T2aN0M0	IB	0.8
P29	female	79	No	T2aN0M0	IB	0.2
P30	male	67	Yes	T2aN0M0	IB	0.1
P31	female	51	No	T1bN2M0	IIIA	0.4
P32	male	69	No	T2aN0M0	IB	0.4
P33	female	48	No	T1bN0M0	IA2	0.4
P34	male	58	Yes	T4NXM1b	IVA	60%; 10%; 2%
P35	female	60	No	T2aN2M0	IIIA	0.6
P36	female	54	No	T2aN0M0	IB	1
P37	female	58	No	T1bN0M0	IA2	0.1
P38	male	56	No	T2aN0M0	IB	0.2
P39	female	74	No	T1bN0M0	IA2	0.1
P40	male	72	No	T2aN2M0	IIIA	0.3
P41	female	39	No	T2aN0M0	IB	0.05
P42	male	66	Yes	T2aN1M0	IIB	0.8
P43	female	75	No	T2aN0M0	IB	0.7
