# Supplementary material for: Integrated Analysis of Genomic and Immunological Features in Lung Adenocarcinoma With Micropapillary Component
Source: Front Oncol. 2021 Jun 17;11:652193. doi: 10.3389/fonc.2021.652193 (PMC8248503; doi:10.3389/fonc.2021.652193)
Supplement: Supplementary file 6 [file Table_2.xlsx]

## Sheet: Supplementary Table S2
Supplementary Table 2 Detailed characteristics of the 113 reference Asian LADC patients (reference cohort).
Patient ID	Age	Gender	Smoking history	Disease stage
RP1	57	female	NA	II
RP2	75	male	NA	II
RP3	66	male	NA	I
RP4	60	female	NA	I
RP5	45	female	NA	I
RP7	68	male	NA	II
RP8	56	female	NA	I
RP9	50	female	NA	I
RP10	56	female	NA	I
RP11	63	male	NA	III
RP12	51	male	NA	I
RP13	59	male	NA	I
RP14	48	male	NA	III
RP15	52	female	NA	III
RP16	61	male	NA	I
RP17	47	female	NA	I
RP18	59	male	NA	I
RP19	67	male	NA	III
RP20	44	female	NA	II
RP21	28	female	NA	I
RP22	58	female	NA	I
RP23	58	female	NA	I
RP24	66	male	NA	III
RP25	63	male	NA	I
RP27	69	male	NA	III
RP29	55	female	NA	I
RP30	68	female	NA	II
RP31	NA	male	NA	III
RP32	77	male	NA	III
RP33	53	male	NA	I
RP34	67	female	NA	I
RP35	76	male	NA	I
RP36	73	female	NA	III
RP37	37	male	NA	III
RP38	68	male	NA	III
RP39	44	NA	NA	I
RP40	45	female	NA	I
RP41	51	female	NA	II
RP42	51	male	NA	III
RP43	46	male	NA	I
RP44	66	male	NA	III
RP45	50	female	NA	I
RP47	62	female	NA	II
RP48	52	female	NA	I
RP49	62	female	NA	I
RP51	64	female	NA	I
RP52	44	NA	NA	II
RP53	27	male	NA	III
RP54	67	NA	NA	I
RP55	60	female	NA	III
RP56	64	female	NA	I
RP57	56	female	NA	II
RP58	50	female	NA	I
RP59	50	female	NA	I
RP60	55	NA	NA	III
RP61	67	male	NA	I
RP62	42	male	NA	II
RP63	59	male	NA	I
RP64	37	male	NA	I
RP65	51	female	NA	I
RP67	69	NA	NA	II
RP68	46	male	NA	I
RP69	35	male	NA	III
RP70	44	male	NA	III
RP71	47	male	NA	III
RP72	52	male	NA	I
RP73	44	male	NA	II
RP74	65	male	NA	III
RP77	72	female	NA	I
RP78	71	female	NA	I
RP79	56	male	NA	III
RP80	60	female	NA	II
RP81	62	male	NA	III
RP82	53	male	NA	III
RP84	49	female	NA	II
RP85	61	male	NA	I
RP87	56	female	NA	I
RP88	61	female	NA	I
RP89	67	male	NA	III
RP90	69	male	NA	II
RP91	31	male	NA	III
RP93	46	female	NA	I
RP94	64	male	Yes	I
RP95	66	female	NA	III
RP97	64	male	No	I
RP98	68	female	NA	II
RP99	45	female	NA	III
RP101	54	male	NA	III
RP102	59	male	No	I
RP103	66	female	NA	IV
RP104	57	male	NA	IV
RP105	72	male	NA	IV
RP106	60	female	NA	IV
RP107	65	male	NA	IV
RP108	68	male	NA	IV
RP109	56	male	NA	IV
RP110	76	female	NA	IV
RP111	69	male	NA	IV
RP112	68	female	NA	IV
RP113	77	male	NA	IV
RP114	60	female	NA	IV
RP115	67	male	NA	IV
RP116	45	male	NA	IV
RP117	58	female	NA	IV
RP118	49	female	NA	IV
RP119	65	female	NA	IV
RP120	65	male	NA	IV
RP122	61	female	NA	IV
RP123	68	NA	NA	IV
RP124	42	female	NA	IV
RP125	67	female	NA	IV
RP126	80	NA	NA	IV
RP127	32	male	NA	IV
