# Supplementary material for: Integrated Analysis of Genomic and Immunological Features in Lung Adenocarcinoma With Micropapillary Component
Source: Front Oncol. 2021 Jun 17;11:652193. doi: 10.3389/fonc.2021.652193 (PMC8248503; doi:10.3389/fonc.2021.652193)
Supplement: Supplementary file 7 [file Table_3.xlsx]

## Sheet: Supplementary Table S3
Supplementary Table 3 Detailed somatic mutation data of the 43 Asian MPC patients from the discovery cohort.
Sample ID	Gene	DNA alteration	Amino acid alteration	Alteration_type	Allele frequency
P1_AC	ARID1A	c.5965C>T	R1989*	NONSENSE	0.2098
P1_AC	EGFR	c.2236_2250delGAATTAAGAGAAGCA	E746_A750del	INFRAME_DELETION	0.319
P1_AC	GNA11	c.606-2A>C		SPLICE	0.0235
P1_AC	MET	c.40_54delCTCCTGTTTACCTTG	L14_L18del	INFRAME_DELETION	0.0438
P1_AC	RB1	c.1660G>T	E554*	NONSENSE	0.0974
P1_AC	SMAD4	c.1591C>T	R531W	MISSENSE	0.1041
P1_AC	GNA11	c.476+1G>C		SPLICE	0.0208
P1_AC	GNA11	c.735+1_736-1del		SPLICE	0.1392
P1_LE	ARID1A	c.5965C>T	R1989*	NONSENSE	0.0772
P1_LE	EGFR	c.2236_2250delGAATTAAGAGAAGCA	E746_A750del	INFRAME_DELETION	0.2062
P1_LE	GNA11	c.606-2A>C		SPLICE	0.034
P1_LE	MED12	c.34C>T	R12W	MISSENSE	0.0519
P1_LE	MET	c.40_54delCTCCTGTTTACCTTG	L14_L18del	INFRAME_DELETION	0.0631
P1_LE	RB1	c.1660G>T	E554*	NONSENSE	0.0356
P1_LE	SMAD4	c.1591C>T	R531W	MISSENSE	0.0444
P1_LE	GNA11	c.476+1G>C		SPLICE	0.0202
P1_MPC	ARID1A	c.5965C>T	R1989*	NONSENSE	0.0857
P1_MPC	EGFR	c.2236_2250delGAATTAAGAGAAGCA	E746_A750del	INFRAME_DELETION	0.1356
P1_MPC	GNA11	c.606-2A>C		SPLICE	0.0267
P1_MPC	RB1	c.1660G>T	E554*	NONSENSE	0.0673
P1_MPC	SMAD4	c.1591C>T	R531W	MISSENSE	0.0744
P1_MPC	GNA11	c.476+1G>C		SPLICE	0.0258
P2_AC	BRCA2	c.5219T>G	L1740*	NONSENSE	0.1076
P2_AC	EGFR	c.2573T>G	L858R	MISSENSE	0.3564
P2_AC	ERBB4	c.1447C>T	Q483*	NONSENSE	0.0219
P2_AC	TP53	c.745A>T	R249W	MISSENSE	0.5571
P2_AC	TUBB3	c.793T>A	F265I	MISSENSE	0.2917
P2_LE	EGFR	c.2573T>G	L858R	MISSENSE	0.3436
P2_LE	ERBB4	c.1447C>T	Q483*	NONSENSE	0.0219
P2_LE	PRKDC	c.9604A>T	K3202*	NONSENSE	0.0213
P2_LE	TP53	c.745A>T	R249W	MISSENSE	0.5008
P2_LE	TUBB3	c.793T>A	F265I	MISSENSE	0.2857
P2_MPC	EGFR	c.2573T>G	L858R	MISSENSE	0.3306
P2_MPC	RAD50	c.3442C>T	R1148C	MISSENSE	0.022
P2_MPC	TP53	c.745A>T	R249W	MISSENSE	0.5543
P2_MPC	TUBB3	c.793T>A	F265I	MISSENSE	0.2309
P3_AC	EGFR	c.2235_2249delGGAATTAAGAGAAGC	E746_A750del	INFRAME_DELETION	0.1218
P3_AC	NKX2-1	c.874_885delCACCAGGCGCAG	H292_Q295del	INFRAME_DELETION	0.0969
P3_AC	TP53	c.832C>T	P278S	MISSENSE	0.0749
P3_LE	EGFR	c.2235_2249delGGAATTAAGAGAAGC	E746_A750del	INFRAME_DELETION	0.1528
P3_LE	TP53	c.832C>T	P278S	MISSENSE	0.2474
P3_MPC	BRCA2	c.7787G>A	G2596E	MISSENSE	0.1265
P3_MPC	EGFR	c.2235_2249delGGAATTAAGAGAAGC	E746_A750del	INFRAME_DELETION	0.1599
P3_MPC	NKX2-1	c.874_885delCACCAGGCGCAG	H292_Q295del	INFRAME_DELETION	0.2099
P3_MPC	TP53	c.832C>T	P278S	MISSENSE	0.2045
P4_AC	EGFR	c.2573T>G	L858R	MISSENSE	0.3306
P4_AC	FGFR4	c.1627G>T	E543*	NONSENSE	0.2584
P4_AC	SETD2	c.3812A>T	Y1271F	MISSENSE	0.3856
P4_AC	SMO	c.529G>A	G177S	MISSENSE	0.1634
P4_AC	TP53	c.672+2T>G		SPLICE	0.2873
P4_AC	BRCA2	c.356C>T	T119I	MISSENSE	0.274
P4_MPC	C11orf30	c.3644C>T	S1215F	MISSENSE	0.0988
P4_MPC	DICER1	c.5604-2A>T		SPLICE	0.0884
P4_MPC	EGFR	c.2573T>G	L858R	MISSENSE	0.3381
P4_MPC	FANCC	c.698C>G	S233C	MISSENSE	0.0347
P4_MPC	FGFR4	c.1627G>T	E543*	NONSENSE	0.2605
P4_MPC	MTOR	c.4300G>A	E1434K	MISSENSE	0.0495
P4_MPC	NTRK2	c.2509C>G	L837V	MISSENSE	0.1042
P4_MPC	TP53	c.672+2T>G		SPLICE	0.3326
P4_MPC	BRCA2	c.356C>T	T119I	MISSENSE	0.2329
P4_SO	EGFR	c.2573T>G	L858R	MISSENSE	0.533
P4_SO	FGFR4	c.1627G>T	E543*	NONSENSE	0.3681
P4_SO	SMO	c.529G>A	G177S	MISSENSE	0.3174
P4_SO	TP53	c.672+2T>G		SPLICE	0.6215
P4_SO	BRCA2	c.356C>T	T119I	MISSENSE	0.1558
P5_AC	CDKN1B	c.195G>C	Q65H	MISSENSE	0.0205
P5_AC	KMT2A	c.8608T>C	S2870P	MISSENSE	0.1625
P5_MPC	CDKN1B	c.195G>C	Q65H	MISSENSE	0.0308
P5_MPC	JUN	c.50C>T	S17L	MISSENSE	0.0201
P5_MPC	KMT2A	c.8608T>C	S2870P	MISSENSE	0.2014
P5_MPC	LZTR1	c.1786G>T	E596*	NONSENSE	0.0217
P5_MPC	LZTR1	c.1982G>A	G661E	MISSENSE	0.022
P5_SO	KMT2A	c.8608T>C	S2870P	MISSENSE	0.2458
P6_AC	EGFR	c.2573T>G	L858R	MISSENSE	0.1519
P6_AC	PDGFRB	c.3217G>A	E1073K	MISSENSE	0.0569
P6_AC	TP53	c.517G>T	V173L	MISSENSE	0.277
P6_MPC	EGFR	c.2573T>G	L858R	MISSENSE	0.2167
P6_MPC	FBXW7	c.982G>C	E328Q	MISSENSE	0.0227
P6_MPC	FGFR4	c.2263C>T	L755F	MISSENSE	0.0351
P6_MPC	GNAS	c.1063G>C	E355Q	MISSENSE	0.032
P6_MPC	KEAP1	c.858G>C	Q286H	MISSENSE	0.0343
P6_MPC	KMT2A	c.6730G>A	D2244N	MISSENSE	0.1087
P6_MPC	NSD1	c.1243C>G	Q415E	MISSENSE	0.1502
P6_MPC	PDGFRB	c.3217G>A	E1073K	MISSENSE	0.1227
P6_MPC	POLD1	c.584G>A	R195Q	MISSENSE	0.039
P6_MPC	TP53	c.517G>T	V173L	MISSENSE	0.6943
P6_MPC	CHD4	c.2410G>A	V804I	MISSENSE	0.0205
P6_SO	ABCB1	c.225G>C	M75I	MISSENSE	0.0488
P6_SO	CHD4	c.2881G>T	D961Y	MISSENSE	0.0406
P6_SO	EGFR	c.2573T>G	L858R	MISSENSE	0.2577
P6_SO	HGF	c.1669G>T	G557*	NONSENSE	0.0842
P6_SO	KMT2B	c.6257C>T	S2086L	MISSENSE	0.0208
P6_SO	PLK1	c.1321C>T	R441C	MISSENSE	0.0381
P6_SO	SETD2	c.7100C>G	S2367C	MISSENSE	0.1146
P6_SO	TP53	c.517G>T	V173L	MISSENSE	0.698
P6_SO	ATM	c.2300C>G	T767R	MISSENSE	0.2082
P6_SO	GNAS	c.1478_1501delACGCAGGGGCTCCCACTGCCCCAG	D493_P500del	INFRAME_DELETION	0.1547
P7_AC	ARID1A	c.5623C>T	P1875S	MISSENSE	0.1205
P7_AC	ATRX	c.6332G>A	R2111Q	MISSENSE	0.4755
P7_AC	BARD1	c.438delG	W146Cfs*13	FRAMESHIFT	0.2077
P7_AC	BRAF	c.1801A>G	K601E	MISSENSE	0.396
P7_AC	CDKN2A	c.407G>T	G136V	MISSENSE	0.248
P7_AC	EPHA5	c.988G>T	E330*	NONSENSE	0.293
P7_AC	FGFR1	c.208G>T	G70W	MISSENSE	0.3204
P7_AC	FLT1	c.3720+2T>A		SPLICE	0.27
P7_AC	FLT4	c.1354delC	L452Cfs*41	FRAMESHIFT	0.2584
P7_AC	HGF	c.1388delA	Y463Ffs*15	FRAMESHIFT	0.2486
P7_AC	INPP4B	c.2563C>T	L855F	MISSENSE	0.2827
P7_AC	KDR	c.694C>T	H232Y	MISSENSE	0.2811
P7_AC	LRP1B	c.13435C>A	Q4479K	MISSENSE	0.1837
P7_AC	MEN1	c.1154C>T	A385V	MISSENSE	0.0288
P7_AC	NTRK3	c.1697delA	K566Rfs*6	FRAMESHIFT	0.3543
P7_AC	PDGFRA	c.2230C>A	P744T	MISSENSE	0.2727
P7_AC	PIK3R1	c.1260G>T	L420F	MISSENSE	0.3411
P7_AC	TP53	c.1014_1024delCGAGATGTTCC	F338Lfs*5	FRAMESHIFT	0.3223
P7_AC	WRN	c.1306T>C	Y436H	MISSENSE	0.1792
P7_MPC	APC	c.2893_2896delAATA	N965Vfs*14	FRAMESHIFT	0.0339
P7_MPC	ARID1A	c.5623C>T	P1875S	MISSENSE	0.126
P7_MPC	ATRX	c.6332G>A	R2111Q	MISSENSE	0.5742
P7_MPC	BARD1	c.438delG	W146Cfs*13	FRAMESHIFT	0.1834
P7_MPC	BRAF	c.1801A>G	K601E	MISSENSE	0.4864
P7_MPC	CDKN2A	c.407G>T	G136V	MISSENSE	0.2383
P7_MPC	EPHA5	c.988G>T	E330*	NONSENSE	0.2556
P7_MPC	FGFR1	c.208G>T	G70W	MISSENSE	0.3654
P7_MPC	FLT1	c.3720+2T>A		SPLICE	0.3014
P7_MPC	FLT4	c.1354delC	L452Cfs*41	FRAMESHIFT	0.2836
P7_MPC	HGF	c.1388delA	Y463Ffs*15	FRAMESHIFT	0.1995
P7_MPC	HGF	c.2086G>T	G696*	NONSENSE	0.0398
P7_MPC	INPP4B	c.2563C>T	L855F	MISSENSE	0.2577
P7_MPC	KDR	c.694C>T	H232Y	MISSENSE	0.226
P7_MPC	LRP1B	c.13435C>A	Q4479K	MISSENSE	0.2159
P7_MPC	NTRK3	c.1697delA	K566Rfs*6	FRAMESHIFT	0.384
P7_MPC	PDGFRA	c.2230C>A	P744T	MISSENSE	0.2589
P7_MPC	PIK3R1	c.1260G>T	L420F	MISSENSE	0.3286
P7_MPC	TP53	c.1014_1024delCGAGATGTTCC	F338Lfs*5	FRAMESHIFT	0.3127
P7_MPC	WRN	c.1306T>C	Y436H	MISSENSE	0.1538
P7_MPC	XPC	c.1680G>T	K560N	MISSENSE	0.3606
P7_MPC	PBRM1	c.416A>C	K139T	MISSENSE	0.2429
P7_PA	ARID1A	c.5623C>T	P1875S	MISSENSE	0.1338
P7_PA	ATRX	c.6332G>A	R2111Q	MISSENSE	0.5687
P7_PA	BARD1	c.438delG	W146Cfs*13	FRAMESHIFT	0.1998
P7_PA	BRAF	c.1801A>G	K601E	MISSENSE	0.4378
P7_PA	CDKN2A	c.407G>T	G136V	MISSENSE	0.2836
P7_PA	EPHA5	c.988G>T	E330*	NONSENSE	0.3226
P7_PA	FGFR1	c.208G>T	G70W	MISSENSE	0.3295
P7_PA	FLT1	c.3720+2T>A		SPLICE	0.3255
P7_PA	FLT4	c.1354delC	L452Cfs*41	FRAMESHIFT	0.2941
P7_PA	HGF	c.1388delA	Y463Ffs*15	FRAMESHIFT	0.29
P7_PA	INPP4B	c.2563C>T	L855F	MISSENSE	0.3437
P7_PA	KDR	c.694C>T	H232Y	MISSENSE	0.3363
P7_PA	LRP1B	c.13435C>A	Q4479K	MISSENSE	0.2107
P7_PA	NTRK3	c.1697delA	K566Rfs*6	FRAMESHIFT	0.4299
P7_PA	PDGFRA	c.2230C>A	P744T	MISSENSE	0.3021
P7_PA	PIK3R1	c.1260G>T	L420F	MISSENSE	0.4154
P7_PA	TP53	c.1014_1024delCGAGATGTTCC	F338Lfs*5	FRAMESHIFT	0.3275
P7_PA	WRN	c.1306T>C	Y436H	MISSENSE	0.2773
P7_PA	PBRM1	c.416A>C	K139T	MISSENSE	0.2941
P8_AC	BRCA1	c.1543G>C	E515Q	MISSENSE	0.0322
P8_AC	EGFR	c.2235_2249delGGAATTAAGAGAAGC	E746_A750del	INFRAME_DELETION	0.3739
P8_AC	ERBB3	c.1703C>T	S568L	MISSENSE	0.0275
P8_AC	MET	c.3859G>A	V1287I	MISSENSE	0.0255
P8_AC	PTPN13	c.145T>G	F49V	MISSENSE	0.0273
P8_AC	SUFU	c.736G>C	E246Q	MISSENSE	0.0361
P8_AC	FLT1	c.124A>G	I42V	MISSENSE	0.1474
P8_AC	KMT2B	c.4549C>T	R1517*	NONSENSE	0.0251
P8_AC	TP53	c.583A>T	I195F	MISSENSE	0.1577
P8_MPC	EGFR	c.2235_2249delGGAATTAAGAGAAGC	E746_A750del	INFRAME_DELETION	0.1197
P8_MPC	FLT1	c.124A>G	I42V	MISSENSE	0.06
P8_MPC	KMT2B	c.4549C>T	R1517*	NONSENSE	0.043
P8_MPC	PBRM1	c.2609A>G	Q870R	MISSENSE	0.0313
P8_MPC	TP53	c.583A>T	I195F	MISSENSE	0.2247
P8_PA	EGFR	c.2235_2249delGGAATTAAGAGAAGC	E746_A750del	INFRAME_DELETION	0.1571
P8_PA	ERBB3	c.1703C>T	S568L	MISSENSE	0.0711
P8_PA	FLT1	c.124A>G	I42V	MISSENSE	0.2132
P8_PA	KMT2B	c.4549C>T	R1517*	NONSENSE	0.0781
P8_PA	TP53	c.583A>T	I195F	MISSENSE	0.2147
P9_AC	BAP1	c.1538C>A	S513*	NONSENSE	0.2328
P9_AC	EGFR	c.2239_2256delTTAAGAGAAGCAACATCT	L747_S752del	INFRAME_DELETION	0.3057
P9_AC	PLK1	c.23G>A	G8E	MISSENSE	0.1471
P9_AC	RARA	c.833C>T	T278M	MISSENSE	0.25
P9_AC	SUFU	c.718_721delAGGG	R240Efs*26	FRAMESHIFT	0.1518
P9_AC	TET2	c.1712G>T	R571L	MISSENSE	0.2228
P9_AC	TP53	c.742C>T	R248W	MISSENSE	0.347
P9_MPC	BAP1	c.1538C>A	S513*	NONSENSE	0.3947
P9_MPC	EGFR	c.2239_2256delTTAAGAGAAGCAACATCT	L747_S752del	INFRAME_DELETION	0.4619
P9_MPC	EGFR	c.2308G>A	D770N	MISSENSE	0.5341
P9_MPC	PLK1	c.23G>A	G8E	MISSENSE	0.204
P9_MPC	RARA	c.833C>T	T278M	MISSENSE	0.3422
P9_MPC	SUFU	c.718_721delAGGG	R240Efs*26	FRAMESHIFT	0.2324
P9_MPC	TET2	c.1712G>T	R571L	MISSENSE	0.3239
P9_MPC	TP53	c.742C>T	R248W	MISSENSE	0.5583
P9_PA	BAP1	c.1538C>A	S513*	NONSENSE	0.2659
P9_PA	CHD4	c.2986G>A	A996T	MISSENSE	0.0633
P9_PA	CTNNB1	c.110C>T	S37F	MISSENSE	0.0289
P9_PA	EGFR	c.2239_2256delTTAAGAGAAGCAACATCT	L747_S752del	INFRAME_DELETION	0.2206
P9_PA	KMT2B	c.172G>A	G58R	MISSENSE	0.0575
P9_PA	MET	c.2648A>G	E883G	MISSENSE	0.0385
P9_PA	SUFU	c.718_721delAGGG	R240Efs*26	FRAMESHIFT	0.2184
P9_PA	BTK	c.1475G>A	R492H	MISSENSE	0.0648
P9_PA	RARA	c.833C>T	T278M	MISSENSE	0.1938
P9_PA	TP53	c.742C>T	R248W	MISSENSE	0.0653
P10_AC	ARID1A	c.232G>A	E78K	MISSENSE	0.0833
P10_AC	ARID2	c.356dupA	P120Afs*34	FRAMESHIFT	0.0762
P10_AC	ARID2	c.3937C>T	Q1313*	NONSENSE	0.0883
P10_AC	CDC73	c.591C>G	I197M	MISSENSE	0.0884
P10_AC	EGFR	c.2303G>T	S768I	MISSENSE	0.2408
P10_AC	EGFR	c.2573T>G	L858R	MISSENSE	0.2292
P10_AC	GRM3	c.710G>A	R237H	MISSENSE	0.0629
P10_AC	PDGFRB	c.2845C>A	P949T	MISSENSE	0.0578
P10_AC	POT1	c.1756A>T	I586F	MISSENSE	0.0945
P10_AC	TP53	c.475G>C	A159P	MISSENSE	0.0872
P10_AC	U2AF1	c.101C>T	S34F	MISSENSE	0.0995
P10_MPC	ARID1A	c.232G>A	E78K	MISSENSE	0.1846
P10_MPC	ARID2	c.356dupA	P120Afs*34	FRAMESHIFT	0.1468
P10_MPC	ARID2	c.3937C>T	Q1313*	NONSENSE	0.1499
P10_MPC	CDC73	c.591C>G	I197M	MISSENSE	0.3078
P10_MPC	EGFR	c.2303G>T	S768I	MISSENSE	0.3987
P10_MPC	EGFR	c.2573T>G	L858R	MISSENSE	0.3713
P10_MPC	GRM3	c.710G>A	R237H	MISSENSE	0.144
P10_MPC	PDGFRB	c.2845C>A	P949T	MISSENSE	0.1073
P10_MPC	POT1	c.1756A>T	I586F	MISSENSE	0.1194
P10_MPC	TP53	c.475G>C	A159P	MISSENSE	0.2259
P10_MPC	U2AF1	c.101C>T	S34F	MISSENSE	0.1485
P11_AC	CTNNB1	c.110C>G	S37C	MISSENSE	0.0715
P11_AC	EGFR	c.2240_2254delTAAGAGAAGCAACAT	L747_T751del	INFRAME_DELETION	0.2004
P11_AC	MTOR	c.5395G>A	E1799K	MISSENSE	0.0791
P11_AC	SETBP1	c.318G>T	K106N	MISSENSE	0.1878
P11_AC	SMARCA4	c.3511G>A	V1171M	MISSENSE	0.081
P11_MPC	AKT1	c.49G>A	E17K	MISSENSE	0.014
P11_MPC	CTNNB1	c.110C>G	S37C	MISSENSE	0.1565
P11_MPC	EGFR	c.2240_2254delTAAGAGAAGCAACAT	L747_T751del	INFRAME_DELETION	0.2172
P11_MPC	EGFR	c.2369C>T	T790M	MISSENSE	0.0116
P11_MPC	MTOR	c.5395G>A	E1799K	MISSENSE	0.1136
P11_MPC	SETBP1	c.318G>T	K106N	MISSENSE	0.251
P11_MPC	SMARCA4	c.3511G>A	V1171M	MISSENSE	0.1186
P12_AC	EGFR	c.2326C>T	R776C	MISSENSE	0.2574
P12_AC	TP53	c.623A>T	D208V	MISSENSE	0.1542
P12_MPC	EGFR	c.2326C>T	R776C	MISSENSE	0.5081
P12_MPC	NF2	c.1522G>A	D508N	MISSENSE	0.0414
P12_MPC	TP53	c.623A>T	D208V	MISSENSE	0.4298
P12_MPC	GNAQ	c.303C>A	Y101*	NONSENSE	0.0881
P12_MPC	PARP2	c.317_318delAT	H106Rfs*4	FRAMESHIFT	0.1403
P13_AC	APC	c.5044G>C	G1682R	MISSENSE	0.0204
P13_AC	AR	c.354G>T	Q118H	MISSENSE	0.1725
P13_AC	BAI3	c.3449T>C	L1150P	MISSENSE	0.1736
P13_AC	DLL3	c.50C>A	A17E	MISSENSE	0.1076
P13_AC	EPCAM	c.401C>A	T134N	MISSENSE	0.203
P13_AC	ERBB4	c.1476A>T	K492N	MISSENSE	0.1955
P13_AC	NF1	c.3827G>A	R1276Q	MISSENSE	0.0328
P13_AC	NF1	c.4858_4919dup	I1641Vfs*4	FRAMESHIFT	0.2984
P13_AC	SMARCA4	c.3166G>T	E1056*	NONSENSE	0.1996
P13_AC	TP53	c.517G>T	V173L	MISSENSE	0.2292
P13_AC	NOTCH2	c.7_8delGCinsTT	A3F	MISSENSE	0.076
P13_MPC	AR	c.354G>T	Q118H	MISSENSE	0.0506
P13_MPC	BAI3	c.3449T>C	L1150P	MISSENSE	0.2439
P13_MPC	DLL3	c.50C>A	A17E	MISSENSE	0.0232
P13_MPC	EPCAM	c.401C>A	T134N	MISSENSE	0.2296
P13_MPC	EPHA5	c.776C>T	S259L	MISSENSE	0.1001
P13_MPC	ERBB4	c.1476A>T	K492N	MISSENSE	0.2367
P13_MPC	NF1	c.3827G>A	R1276Q	MISSENSE	0.0284
P13_MPC	NF1	c.4858_4919dup	I1641Vfs*4	FRAMESHIFT	0.3514
P13_MPC	NTRK3	c.1592A>T	Q531L	MISSENSE	0.2375
P13_MPC	SMARCA4	c.3166G>T	E1056*	NONSENSE	0.323
P13_MPC	TP53	c.517G>T	V173L	MISSENSE	0.3316
P13_MPC	NOTCH2	c.7_8delGCinsTT	A3F	MISSENSE	0.089
P14_AC	DICER1	c.3124C>A	P1042T	MISSENSE	0.1268
P14_AC	EGFR	c.2156G>C	G719A	MISSENSE	0.0341
P14_AC	ETV1	c.418_419ins		INFRAME_INSERTION	0.0273
P14_AC	GRM3	c.2065G>T	V689F	MISSENSE	0.1356
P14_AC	IRF2	c.88-3_88-1delCAG		SPLICE	0.0649
P14_AC	PARP1	c.679G>A	E227K	MISSENSE	0.1127
P14_AC	PRKCI	c.586C>T	P196S	MISSENSE	0.0398
P14_AC	TP53	c.711G>T	M237I	MISSENSE	0.4167
P14_AC	WAS	c.1031C>T	P344L	MISSENSE	0.3571
P14_AC	CYP2D6	c.877C>T	R293*	NONSENSE	0.0685
P14_AC	FAT1	c.6242T>A	F2081Y	MISSENSE	0.2903
P14_MPC	EGFR	c.2156G>C	G719A	MISSENSE	0.0857
P14_MPC	MAP4K3	c.1051G>T	E351*	NONSENSE	0.28
P14_MPC	STAG2	c.1619G>A	G540E	MISSENSE	0.25
P14_MPC	CYP2D6	c.877C>T	R293*	NONSENSE	0.1064
P15_AC	BRAF	c.2128-2A>T		SPLICE	0.0602
P15_AC	EGFR	c.2573T>G	L858R	MISSENSE	0.4154
P15_AC	GNAQ	c.779C>A	T260K	MISSENSE	0.2083
P15_AC	RELN	c.5222C>A	T1741N	MISSENSE	0.0342
P15_AC	TP53	c.854A>T	E285V	MISSENSE	0.3333
P15_AC	TSC2	c.1607C>A	A536D	MISSENSE	0.2917
P15_MPC	BRAF	c.2173C>A	H725N	MISSENSE	0.026
P15_MPC	EGFR	c.2573T>G	L858R	MISSENSE	0.4286
P15_MPC	MAP2K2	c.961C>T	L321F	MISSENSE	0.1118
P15_MPC	MSH2	c.301G>A	E101K	MISSENSE	0.1607
P15_MPC	NRG1	c.633G>T	K211N	MISSENSE	0.1176
P15_MPC	PARK2	c.176G>A	C59Y	MISSENSE	0.0703
P15_MPC	RELN	c.5293G>A	A1765T	MISSENSE	0.047
P15_MPC	TP53	c.854A>T	E285V	MISSENSE	0.4375
P15_MPC	DAXX	c.1353_1355delGGA	E457del	INFRAME_DELETION	0.1053
P15_MPC	PTCH1	c.142_144delGAA	E48del	INFRAME_DELETION	0.0562
P16_MPC	CTNNB1	c.101G>A	G34E	MISSENSE	0.0266
P16_MPC	CTNNB1	c.124_177del	T42_T59del	INFRAME_DELETION	0.0923
P16_MPC	EGFR	c.2235_2249delGGAATTAAGAGAAGC	E746_A750del	INFRAME_DELETION	0.4535
P16_MPC	EPHA3	c.1897G>T	G633*	NONSENSE	0.2627
P16_MPC	RAD51C	c.130T>G	S44A	MISSENSE	0.3268
P16_MPC	RPTOR	c.3032C>T	T1011M	MISSENSE	0.0211
P16_MPC	RPTOR	c.886G>A	E296K	MISSENSE	0.0211
P16_MPC	SDC4	c.111C>A	Y37*	NONSENSE	0.3796
P16_PA	CTNNB1	c.124_177del	T42_T59del	INFRAME_DELETION	0.0789
P16_PA	EGFR	c.2235_2249delGGAATTAAGAGAAGC	E746_A750del	INFRAME_DELETION	0.4463
P16_PA	EPHA3	c.1897G>T	G633*	NONSENSE	0.2167
P16_PA	PTK2	c.1954T>C	Y652H	MISSENSE	0.0233
P16_PA	SDC4	c.111C>A	Y37*	NONSENSE	0.4621
P17_MPC	KMT2A	c.11420G>A	R3807Q	MISSENSE	0.1336
P17_MPC	NOTCH2	c.7_8delGCinsTT	A3F	MISSENSE	0.0852
P17_MPC	STAG2	c.1018-2A>T		SPLICE	0.0279
P17_PA	ATR	c.2261C>T	S754L	MISSENSE	0.03
P17_PA	EXT1	c.1319G>A	R440H	MISSENSE	0.0216
P17_PA	KMT2A	c.11420G>A	R3807Q	MISSENSE	0.1815
P18_MPC	AKT3	c.1033C>T	P345S	MISSENSE	0.3587
P18_MPC	BRCA2	c.3265C>G	Q1089E	MISSENSE	0.2083
P18_MPC	CD274	c.419G>C	R140T	MISSENSE	0.1695
P18_MPC	CTNNB1	c.770C>T	T257I	MISSENSE	0.2549
P18_MPC	CTNNB1	c.98C>G	S33C	MISSENSE	0.1964
P18_MPC	CYLD	c.1253C>G	S418C	MISSENSE	0.2917
P18_MPC	ERCC5	c.541C>T	H181Y	MISSENSE	0.2703
P18_MPC	ETV4	c.92C>T	A31V	MISSENSE	0.024
P18_MPC	GATA3	c.1061C>G	P354R	MISSENSE	0.0368
P18_MPC	GATA3	c.1140T>A	H380Q	MISSENSE	0.0445
P18_MPC	KRAS	c.35G>A	G12D	MISSENSE	0.1842
P18_MPC	MDM4	c.38C>T	S13F	MISSENSE	0.0463
P18_MPC	PPP2R1A	c.1045A>G	I349V	MISSENSE	0.24
P18_MPC	THADA	c.3883T>G	F1295V	MISSENSE	0.1772
P18_MPC	ALK	c.2831C>G	S944*	NONSENSE	0.2564
P18_MPC	FLT1	c.3970C>T	P1324S	MISSENSE	0.1853
P18_MPC	JAK1	c.2580dupA	P861Tfs*4	FRAMESHIFT	0.0506
P18_MPC	WISP3	c.678dupA	C227Mfs*21	FRAMESHIFT	0.0889
P18_PA	AKT3	c.1033C>T	P345S	MISSENSE	0.337
P18_PA	CDKN2C	c.359dupA	F121Vfs*16	FRAMESHIFT	0.2462
P18_PA	CHD4	c.2870G>A	R957Q	MISSENSE	0.2273
P18_PA	CTNNB1	c.770C>T	T257I	MISSENSE	0.1935
P18_PA	FANCI	c.3483G>C	K1161N	MISSENSE	0.0962
P18_PA	KRAS	c.35G>A	G12D	MISSENSE	0.2609
P18_PA	PPP2R1A	c.1045A>G	I349V	MISSENSE	0.24
P18_PA	ALK	c.2831C>G	S944*	NONSENSE	0.1351
P18_PA	FLT1	c.3970C>T	P1324S	MISSENSE	0.1555
P19_MPC	ALK	c.2765G>A	G922E	MISSENSE	0.0456
P19_MPC	BAP1	c.628A>G	I210V	MISSENSE	0.1194
P19_MPC	ERBB2	c.2314_2325dupTACGTGATGGCT	Y772_A775dup	INFRAME_INSERTION	0.2262
P19_MPC	ERBB3	c.3814C>T	P1272S	MISSENSE	0.1
P19_MPC	FLT1	c.1176C>G	I392M	MISSENSE	0.0242
P19_MPC	MLH1	c.457G>C	E153Q	MISSENSE	0.0432
P19_MPC	RECQL4	c.3455G>C	R1152T	MISSENSE	0.0294
P19_MPC	TP53	c.637C>T	R213*	NONSENSE	0.1567
P19_MPC	CYP2A6	c.1252A>G	N418D	MISSENSE	0.1494
P19_MPC	CYP2A6	c.1257G>C	E419D	MISSENSE	0.1698
P19_SO	BAP1	c.628A>G	I210V	MISSENSE	0.1232
P19_SO	CEP57	c.1046C>T	T349I	MISSENSE	0.0206
P19_SO	ERBB2	c.2314_2325dupTACGTGATGGCT	Y772_A775dup	INFRAME_INSERTION	0.2648
P19_SO	ERBB3	c.3814C>T	P1272S	MISSENSE	0.1921
P19_SO	KIT	c.2411G>A	R804Q	MISSENSE	0.0236
P19_SO	MLH1	c.457G>C	E153Q	MISSENSE	0.1348
P19_SO	RPTOR	c.989G>A	R330Q	MISSENSE	0.0216
P19_SO	TP53	c.637C>T	R213*	NONSENSE	0.135
P19_SO	CYP2A6	c.1257G>C	E419D	MISSENSE	0.1787
P19_SO	TSC2	c.5068+27_5069-47dupCAGGAAAGGTAGGGCCGGGTGGGGCCCTGCAGTG		FRAMESHIFT	0.2863
P20_MPC	BLM	c.1544dupA	N515Kfs*2	FRAMESHIFT	0.1145
P20_MPC	CYP2A13	c.619G>A	G207R	MISSENSE	0.2469
P20_MPC	EGFR	c.866C>T	A289V	MISSENSE	0.0182
P20_MPC	FANCD2	c.1787C>T	T596I	MISSENSE	0.0286
P20_MPC	LHCGR	c.50_52delTGC	L17del	INFRAME_DELETION	0.0534
P20_MPC	MITF	c.1189T>C	S397P	MISSENSE	0.2771
P20_MPC	PRKCI	c.577C>T	H193Y	MISSENSE	0.0368
P20_MPC	SLC3A2	c.899dupA	S301Efs*15	FRAMESHIFT	0.2
P20_MPC	STAG2	c.1600G>A	E534K	MISSENSE	0.0893
P20_MPC	HNF1A	c.872dupC	G292Rfs*25	FRAMESHIFT	0.078
P20_SO	MITF	c.1189T>C	S397P	MISSENSE	0.1889
P21_LE	BRCA1	c.1824G>C	K608N	MISSENSE	0.0452
P21_LE	EGFR	c.2239_2250delTTAAGAGAAGCA	L747_A750del	INFRAME_DELETION	0.0809
P21_LE	PAK3	c.1209G>C	L403F	MISSENSE	0.0245
P21_LE	NOTCH2	c.7_8delGCinsTT	A3F	MISSENSE	0.0748
P21_MPC	EGFR	c.2239_2250delTTAAGAGAAGCA	L747_A750del	INFRAME_DELETION	0.1037
P21_MPC	MLLT3	c.730G>A	E244K	MISSENSE	0.1257
P21_MPC	TP53	c.524G>T	R175L	MISSENSE	0.0781
P21_MPC	NOTCH2	c.7_8delGCinsTT	A3F	MISSENSE	0.0784
P22_LE	CDK8	c.66C>A	Y22*	NONSENSE	0.0214
P22_LE	EGFR	c.2573T>G	L858R	MISSENSE	0.3274
P22_LE	TP53	c.673-1G>T		SPLICE	0.1045
P22_LE	TP53	c.731G>A	G244D	MISSENSE	0.2323
P22_MPC	EGFR	c.2573T>G	L858R	MISSENSE	0.3679
P22_MPC	TP53	c.673-1G>T		SPLICE	0.1113
P22_MPC	TP53	c.731G>A	G244D	MISSENSE	0.239
P23_AC3	AMER1	c.2720C>G	S907C	MISSENSE	0.0486
P23_AC3	APC	c.421A>T	R141W	MISSENSE	0.029
P23_AC3	APC	c.4700C>G	S1567*	NONSENSE	0.0576
P23_AC3	APC	c.7212G>A	M2404I	MISSENSE	0.0522
P23_AC3	APC	c.7277G>A	G2426E	MISSENSE	0.082
P23_AC3	APC	c.7301G>A	R2434K	MISSENSE	0.0948
P23_AC3	APC	c.7336G>A	E2446K	MISSENSE	0.094
P23_AC3	APC	c.7361G>C	R2454T	MISSENSE	0.0945
P23_AC3	APC	c.7409G>C	R2470T	MISSENSE	0.0973
P23_AC3	APC	c.7468G>C	D2490H	MISSENSE	0.0959
P23_AC3	APC	c.7546G>C	E2516Q	MISSENSE	0.0803
P23_AC3	APC	c.7735G>A	E2579K	MISSENSE	0.0326
P23_AC3	EGFR	c.2573T>G	L858R	MISSENSE	0.1036
P23_AC3	MPL	c.566C>A	A189D	MISSENSE	0.0784
P23_AC3	NTRK1	c.1231_1233delAAG	K411del	INFRAME_DELETION	0.0756
P23_AC3	POT1	c.749C>T	S250L	MISSENSE	0.0586
P23_AC3	NOTCH2	c.7_8delGCinsTT	A3F	MISSENSE	0.0707
P23_AC5	AMER1	c.2720C>G	S907C	MISSENSE	0.0361
P23_AC5	APC	c.421A>T	R141W	MISSENSE	0.0218
P23_AC5	APC	c.4700C>G	S1567*	NONSENSE	0.0659
P23_AC5	APC	c.7212G>A	M2404I	MISSENSE	0.0466
P23_AC5	APC	c.7277G>A	G2426E	MISSENSE	0.0334
P23_AC5	APC	c.7301G>A	R2434K	MISSENSE	0.0294
P23_AC5	APC	c.7336G>A	E2446K	MISSENSE	0.033
P23_AC5	APC	c.7361G>C	R2454T	MISSENSE	0.039
P23_AC5	APC	c.7409G>C	R2470T	MISSENSE	0.0461
P23_AC5	APC	c.7468G>C	D2490H	MISSENSE	0.0512
P23_AC5	APC	c.7546G>C	E2516Q	MISSENSE	0.0566
P23_AC5	APC	c.7735G>A	E2579K	MISSENSE	0.0369
P23_AC5	EGFR	c.2573T>G	L858R	MISSENSE	0.1098
P23_AC5	MPL	c.566C>A	A189D	MISSENSE	0.0558
P23_AC5	NTRK1	c.1231_1233delAAG	K411del	INFRAME_DELETION	0.0485
P23_AC5	SUFU	c.746C>T	P249L	MISSENSE	0.024
P23_AC5	NOTCH2	c.7_8delGCinsTT	A3F	MISSENSE	0.0667
P23_LE1	ALK	c.4711_4712dupCT	F1572Cfs*23	FRAMESHIFT	0.0749
P23_LE1	AMER1	c.257C>G	S86C	MISSENSE	0.068
P23_LE1	ATR	c.4283_4284delAT	Y1428*	FRAMESHIFT	0.088
P23_LE1	BRCA1	c.3916_3917delTT	L1306Dfs*23	FRAMESHIFT	0.0588
P23_LE1	EGFR	c.2573T>G	L858R	MISSENSE	0.1458
P23_LE1	MED12	c.1555C>T	R519W	MISSENSE	0.0772
P23_LE1	MLH1	c.1735C>T	P579S	MISSENSE	0.0723
P23_LE1	MPL	c.566C>A	A189D	MISSENSE	0.1062
P23_LE1	MSH6	c.1822A>G	I608V	MISSENSE	0.135
P23_LE1	NTRK1	c.1231_1233delAAG	K411del	INFRAME_DELETION	0.1062
P23_LE1	PLK1	c.1780C>T	R594C	MISSENSE	0.055
P23_LE1	PRKCI	c.1159G>T	D387Y	MISSENSE	0.0532
P23_LE1	RELN	c.5235G>A	W1745*	NONSENSE	0.0408
P23_LE1	WAS	c.223G>A	V75M	MISSENSE	0.0564
P23_LE1	NOTCH2	c.7_8delGCinsTT	A3F	MISSENSE	0.0655
P23_MPC1	AMER1	c.257C>G	S86C	MISSENSE	0.0363
P23_MPC1	ATR	c.4283_4284delAT	Y1428*	FRAMESHIFT	0.0782
P23_MPC1	BTK	c.887A>C	K296T	MISSENSE	0.0452
P23_MPC1	EGFR	c.2573T>G	L858R	MISSENSE	0.1356
P23_MPC1	EGFR	c.917C>T	S306L	MISSENSE	0.0365
P23_MPC1	FAT1	c.3938G>A	R1313K	MISSENSE	0.0325
P23_MPC1	FAT1	c.9500_9501delCT	S3167Cfs*2	FRAMESHIFT	0.0395
P23_MPC1	GNAS	c.2031G>C	K677N	MISSENSE	0.0469
P23_MPC1	KMT2A	c.11823_11826delTTAC	Y3942Tfs*26	FRAMESHIFT	0.0499
P23_MPC1	MPL	c.566C>A	A189D	MISSENSE	0.0366
P23_MPC1	MSH2	c.1831G>A	V611M	MISSENSE	0.0328
P23_MPC1	NTRK1	c.1231_1233delAAG	K411del	INFRAME_DELETION	0.1131
P23_MPC1	SBDS	c.97A>G	K33E	MISSENSE	0.0297
P23_MPC2	AMER1	c.2720C>G	S907C	MISSENSE	0.0439
P23_MPC2	APC	c.421A>T	R141W	MISSENSE	0.0445
P23_MPC2	APC	c.4700C>G	S1567*	NONSENSE	0.0681
P23_MPC2	APC	c.7212G>A	M2404I	MISSENSE	0.0672
P23_MPC2	APC	c.7277G>A	G2426E	MISSENSE	0.0548
P23_MPC2	APC	c.7301G>A	R2434K	MISSENSE	0.0535
P23_MPC2	APC	c.7336G>A	E2446K	MISSENSE	0.0603
P23_MPC2	APC	c.7361G>C	R2454T	MISSENSE	0.0703
P23_MPC2	APC	c.7409G>C	R2470T	MISSENSE	0.0714
P23_MPC2	APC	c.7468G>C	D2490H	MISSENSE	0.0689
P23_MPC2	APC	c.7546G>C	E2516Q	MISSENSE	0.0707
P23_MPC2	APC	c.7735G>A	E2579K	MISSENSE	0.0336
P23_MPC2	APC	c.7789_7790delGGinsAC	G2597T	MISSENSE	0.0294
P23_MPC2	CDKN2A	c.247C>T	H83Y	MISSENSE	0.0496
P23_MPC2	EGFR	c.2573T>G	L858R	MISSENSE	0.0849
P23_MPC2	MPL	c.566C>A	A189D	MISSENSE	0.059
P23_MPC2	NTRK1	c.1231_1233delAAG	K411del	INFRAME_DELETION	0.0932
P23_MPC2	POT1	c.749C>T	S250L	MISSENSE	0.0447
P23_MPC2	NOTCH2	c.7_8delGCinsTT	A3F	MISSENSE	0.0726
P23_MPC3	AMER1	c.2720C>G	S907C	MISSENSE	0.057
P23_MPC3	APC	c.421A>T	R141W	MISSENSE	0.0674
P23_MPC3	APC	c.4700C>G	S1567*	NONSENSE	0.0987
P23_MPC3	APC	c.7212G>A	M2404I	MISSENSE	0.092
P23_MPC3	APC	c.7277G>A	G2426E	MISSENSE	0.0733
P23_MPC3	APC	c.7301G>A	R2434K	MISSENSE	0.0684
P23_MPC3	APC	c.7336G>A	E2446K	MISSENSE	0.0779
P23_MPC3	APC	c.7361G>C	R2454T	MISSENSE	0.0803
P23_MPC3	APC	c.7409G>C	R2470T	MISSENSE	0.0894
P23_MPC3	APC	c.7468G>C	D2490H	MISSENSE	0.0899
P23_MPC3	APC	c.7546G>C	E2516Q	MISSENSE	0.1016
P23_MPC3	APC	c.7735G>A	E2579K	MISSENSE	0.0323
P23_MPC3	ATR	c.979_980delGT	V327Hfs*3	FRAMESHIFT	0.025
P23_MPC3	EGFR	c.2573T>G	L858R	MISSENSE	0.1464
P23_MPC3	MPL	c.566C>A	A189D	MISSENSE	0.0962
P23_MPC3	NTRK1	c.1231_1233delAAG	K411del	INFRAME_DELETION	0.1107
P23_MPC3	POLH	c.2014delC	Q672Rfs*40	FRAMESHIFT	0.0774
P23_MPC3	POT1	c.749C>T	S250L	MISSENSE	0.0753
P23_MPC3	EPHA2	c.1015G>T	G339C	MISSENSE	0.2404
P23_MPC3	NOTCH2	c.7_8delGCinsTT	A3F	MISSENSE	0.0964
P23_MPC5	AMER1	c.2720C>G	S907C	MISSENSE	0.0356
P23_MPC5	APC	c.421A>T	R141W	MISSENSE	0.0384
P23_MPC5	APC	c.4700C>G	S1567*	NONSENSE	0.078
P23_MPC5	APC	c.7212G>A	M2404I	MISSENSE	0.0735
P23_MPC5	APC	c.7277G>A	G2426E	MISSENSE	0.043
P23_MPC5	APC	c.7301G>A	R2434K	MISSENSE	0.0534
P23_MPC5	APC	c.7336G>A	E2446K	MISSENSE	0.0698
P23_MPC5	APC	c.7361G>C	R2454T	MISSENSE	0.0775
P23_MPC5	APC	c.7409G>C	R2470T	MISSENSE	0.1039
P23_MPC5	APC	c.7468G>C	D2490H	MISSENSE	0.1126
P23_MPC5	APC	c.7546G>C	E2516Q	MISSENSE	0.1104
P23_MPC5	APC	c.7735G>A	E2579K	MISSENSE	0.0353
P23_MPC5	EGFR	c.2573T>G	L858R	MISSENSE	0.1396
P23_MPC5	MPL	c.566C>A	A189D	MISSENSE	0.078
P23_MPC5	NTRK1	c.1231_1233delAAG	K411del	INFRAME_DELETION	0.0774
P23_MPC5	NOTCH2	c.7_8delGCinsTT	A3F	MISSENSE	0.094
P23_PA_AC4	APC	c.421A>T	R141W	MISSENSE	0.0364
P23_PA_AC4	APC	c.4700C>G	S1567*	NONSENSE	0.0486
P23_PA_AC4	APC	c.7212G>A	M2404I	MISSENSE	0.043
P23_PA_AC4	APC	c.7277G>A	G2426E	MISSENSE	0.0427
P23_PA_AC4	APC	c.7301G>A	R2434K	MISSENSE	0.0402
P23_PA_AC4	APC	c.7336G>A	E2446K	MISSENSE	0.0433
P23_PA_AC4	APC	c.7361G>C	R2454T	MISSENSE	0.0516
P23_PA_AC4	APC	c.7409G>C	R2470T	MISSENSE	0.0606
P23_PA_AC4	APC	c.7468G>C	D2490H	MISSENSE	0.0632
P23_PA_AC4	APC	c.7546G>C	E2516Q	MISSENSE	0.0536
P23_PA_AC4	APC	c.7789_7790delGGinsAC	G2597T	MISSENSE	0.0234
P23_PA_AC4	EGFR	c.2573T>G	L858R	MISSENSE	0.0629
P23_PA_AC4	MPL	c.566C>A	A189D	MISSENSE	0.0557
P23_PA_AC4	NTRK1	c.1231_1233delAAG	K411del	INFRAME_DELETION	0.0504
P23_PA_AC4	NOTCH2	c.7_8delGCinsTT	A3F	MISSENSE	0.0605
P24_MPC	APC	c.4778dupA	P1594Afs*38	FRAMESHIFT	0.2033
P24_MPC	KMT2B	c.3732G>A	W1244*	NONSENSE	0.2164
P24_MPC	KRAS	c.35G>C	G12A	MISSENSE	0.181
P24_MPC	MAP2K4	c.860G>A	R287H	MISSENSE	0.2008
P24_MU	APC	c.4778dupA	P1594Afs*38	FRAMESHIFT	0.2645
P24_MU	KMT2B	c.3732G>A	W1244*	NONSENSE	0.199
P24_MU	KRAS	c.35G>C	G12A	MISSENSE	0.2586
P24_MU	MAP2K4	c.860G>A	R287H	MISSENSE	0.2412
P25_MPC	ERBB2	c.2313_2324dupATACGTGATGGC	Y772_A775dup	INFRAME_INSERTION	0.64
P25_MPC	NKX2-1	c.523G>T	E175*	NONSENSE	0.2857
P25_MPC	NKX2-1	c.640T>G	Y214D	MISSENSE	0.4074
P25_MPC	TP53	c.902delC	P301Qfs*44	FRAMESHIFT	0.5463
P25_MU	ERBB2	c.2313_2324dupATACGTGATGGC	Y772_A775dup	INFRAME_INSERTION	0.3146
P25_MU	TP53	c.902delC	P301Qfs*44	FRAMESHIFT	0.1463
P26_MPC	CDKN2A	c.250G>C	D84H	MISSENSE	0.1793
P26_MPC	ERBB2	c.2261_2262insTCC	V754_L755insP	INFRAME_INSERTION	0.0843
P26_MPC	ERBB2	c.2264_2270delTGAGGGAinsC	L755_E757delins*	INFRAME_INSERTION	0.0831
P26_MPC	ERBB3	c.2082G>C	E694D	MISSENSE	0.0824
P26_MPC	TP53	c.380C>T	S127F	MISSENSE	0.1331
P26_MPC	CYP2D6	c.701A>G	N234S	MISSENSE	0.0253
P26_MPC	IDH1	c.395G>A	R132H	MISSENSE	0.0118
P26_MPC	TTF1	c.2704C>G	R902G	MISSENSE	0.0299
P27_MPC	CDK12	c.391G>A	E131K	MISSENSE	0.0359
P27_MPC	DAXX	c.1332T>G	D444E	MISSENSE	0.0283
P27_MPC	EGFR	c.2235_2251delGGAATTAAGAGAAGCAAinsAATTC	E746_T751delinsIP	INFRAME_DELETION	0.2174
P27_MPC	FGFR3	c.505G>A	A169T	MISSENSE	0.215
P27_MPC	TSC1	c.3127_3129delAGC	S1043del	INFRAME_DELETION	0.0523
P27_MPC	TTF1	c.2680T>C	S894P	MISSENSE	0.1121
P27_MPC	GATA1	c.721C>T	L241F	MISSENSE	0.28
P28_MPC	BARD1	c.589A>G	K197E	MISSENSE	0.0621
P28_MPC	MET	c.3273T>A	C1091*	NONSENSE	0.0887
P28_MPC	PIK3C3	c.1915G>A	D639N	MISSENSE	0.0784
P28_MPC	PIK3CA	c.1346C>G	P449R	MISSENSE	0.1351
P29_MPC	KRAS	c.205G>T	D69Y	MISSENSE	0.0375
P29_MPC	KRAS	c.35G>T	G12V	MISSENSE	0.1073
P29_MPC	SMARCA4	c.3663G>C	K1221N	MISSENSE	0.0261
P30_MPC	EGFR	c.2573T>G	L858R	MISSENSE	0.2088
P30_MPC	TP53	c.637C>T	R213*	NONSENSE	0.3721
P30_MPC	NOTCH2	c.7_8delGCinsTT	A3F	MISSENSE	0.0756
P31_MPC	NRG1	c.1685C>A	A562D	MISSENSE	0.2913
P31_MPC	SMAD2	c.1009C>T	R337C	MISSENSE	0.0263
P31_MPC	TP53	c.731G>A	G244D	MISSENSE	0.4005
P31_MPC	FANCD2	c.1098G>T	K366N	MISSENSE	0.1783
P32_MPC	ARID1A	c.4557G>T	Q1519H	MISSENSE	0.2663
P32_MPC	CDKN2A	c.146T>G	I49S	MISSENSE	0.1455
P32_MPC	NF1	c.3925_3926delAT	I1309Hfs*4	FRAMESHIFT	0.402
P32_MPC	NFE2L2	c.86A>G	D29G	MISSENSE	0.0829
P32_MPC	TP53	c.514G>T	V172F	MISSENSE	0.4132
P33_MPC	DENND1A	c.2530A>C	T844P	MISSENSE	0.0526
P34_MPC1	CASP8	c.1263C>A	Y421*	NONSENSE	0.0875
P34_MPC1	IL7R	c.719C>T	P240L	MISSENSE	0.1419
P34_MPC1	KEAP1	c.330G>T	M110I	MISSENSE	0.186
P34_MPC1	KRAS	c.34G>T	G12C	MISSENSE	0.1611
P34_MPC1	RAD50	c.413G>C	R138P	MISSENSE	0.1485
P34_MPC1	STK11	c.766G>T	E256*	NONSENSE	0.1916
P34_MPC2	BRAF	c.2156G>A	R719H	MISSENSE	0.0521
P34_MPC2	CHD8	c.7183-1G>A		SPLICE	0.0882
P34_MPC2	PDGFRA	c.2333T>C	V778A	MISSENSE	0.1333
P34_MPC2	SETD2	c.4942G>A	V1648I	MISSENSE	0.0652
P34_MPC3	BAI3	c.4141C>A	R1381S	MISSENSE	0.2732
P34_MPC3	CDKN2A	c.250G>A	D84N	MISSENSE	0.0412
P34_MPC3	CREBBP	c.3181G>C	E1061Q	MISSENSE	0.0985
P34_MPC3	CUL3	c.1707+1G>T		SPLICE	0.3813
P34_MPC3	ERBB2IP	c.1639G>C	D547H	MISSENSE	0.1579
P34_MPC3	ERBB4	c.310A>G	I104V	MISSENSE	0.3731
P34_MPC3	ETV1	c.642G>C	Q214H	MISSENSE	0.0511
P34_MPC3	FH	c.76C>T	P26S	MISSENSE	0.1148
P34_MPC3	GRM8	c.1509G>T	Q503H	MISSENSE	0.3756
P34_MPC3	IFNGR1	c.1223C>T	S408F	MISSENSE	0.0209
P34_MPC3	INPP4B	c.769G>A	E257K	MISSENSE	0.1313
P34_MPC3	JUN	c.780G>T	M260I	MISSENSE	0.0213
P34_MPC3	KDR	c.2461C>T	P821S	MISSENSE	0.1674
P34_MPC3	KRAS	c.35G>T	G12V	MISSENSE	0.425
P34_MPC3	LRP1B	c.8644C>A	P2882T	MISSENSE	0.2174
P34_MPC3	MAP2K1	c.1003C>G	Q335E	MISSENSE	0.1197
P34_MPC3	MTOR	c.6154G>A	E2052K	MISSENSE	0.2083
P34_MPC3	NTRK1	c.2373C>A	Y791*	NONSENSE	0.3503
P34_MPC3	NTRK3	c.2033G>A	R678Q	MISSENSE	0.2081
P34_MPC3	PBRM1	c.1758G>C	M586I	MISSENSE	0.1564
P34_MPC3	PBRM1	c.2966-1G>A		SPLICE	0.068
P34_MPC3	PMS1	c.502G>A	E168K	MISSENSE	0.0215
P34_MPC3	POLH	c.1649C>T	S550F	MISSENSE	0.0369
P34_MPC3	RET	c.2857C>A	P953T	MISSENSE	0.2284
P34_MPC3	ROS1	c.1808C>T	S603F	MISSENSE	0.0746
P34_MPC3	TP53	c.900_901insT	P301Sfs*5	FRAMESHIFT	0.4653
P34_MPC3	ERBB2	c.2524G>A	V842I	MISSENSE	0.0127
P34_SO2	KMT2A	c.2631_2634delCCGG	D877Efs*71	FRAMESHIFT	0.0476
P34_SO2	KRAS	c.35G>T	G12V	MISSENSE	0.1081
P34_SO2	TP53	c.900_901insT	P301Sfs*5	FRAMESHIFT	0.0588
P35_MPC	DDR2	c.314G>A	R105H	MISSENSE	0.0976
P35_MPC	EGFR	c.2573T>G	L858R	MISSENSE	0.2119
P35_MPC	KMT2B	c.3355G>A	E1119K	MISSENSE	0.1124
P35_MPC	MAP3K4	c.595C>T	P199S	MISSENSE	0.0647
P35_MPC	PIK3C3	c.1825G>C	A609P	MISSENSE	0.1489
P35_MPC	TP53	c.454_466delCCGCCCGGCACCC	P152Afs*14	FRAMESHIFT	0.2564
P35_MPC	PMS1	c.422C>G	T141R	MISSENSE	0.2993
P35_MPC	ROS1	c.3568_3572delACAGC	T1190*	FRAMESHIFT	0.1972
P36_MPC	AMER1	c.2459G>A	G820D	MISSENSE	0.0886
P36_MPC	CYP2C19	c.1089delC	T364Pfs*7	FRAMESHIFT	0.7015
P36_MPC	EGFR	c.2240_2257delTAAGAGAAGCAACATCTC	L747_P753delinsS	INFRAME_DELETION	0.524
P36_MPC	ERCC2	c.2068C>T	R690W	MISSENSE	0.0995
P36_MPC	TP53	c.702C>A	Y234*	NONSENSE	0.3985
P36_MPC	ATR	c.1604T>A	M535K	MISSENSE	0.214
P36_MPC	PKHD1	c.5225C>T	T1742M	MISSENSE	0.2647
P36_MPC	PKHD1	c.547C>G	Q183E	MISSENSE	0.2614
P37_MPC	ABCB1	c.379G>T	V127F	MISSENSE	0.0873
P37_MPC	AR	c.1396G>A	G466S	MISSENSE	0.0316
P37_MPC	EGFR	c.2573T>G	L858R	MISSENSE	0.2184
P37_MPC	ERCC5	c.2751dupA	L918Ifs*12	FRAMESHIFT	0.069
P37_MPC	PIK3R2	c.1117G>A	G373R	MISSENSE	0.125
P37_MPC	ATRX	c.4377_4379delGGA	E1464del	INFRAME_DELETION	0.0875
P38_MPC	ARID1B	c.5372A>T	D1791V	MISSENSE	0.0311
P38_MPC	BRAF	c.1801A>G	K601E	MISSENSE	0.437
P38_MPC	ERBB4	c.1661A>G	E554G	MISSENSE	0.2516
P38_MPC	GNAQ	c.256G>A	A86T	MISSENSE	0.1493
P38_MPC	GNAS	c.1136G>T	G379V	MISSENSE	0.0775
P38_MPC	IRF2	c.229T>A	W77R	MISSENSE	0.0244
P38_MPC	LYN	c.193G>C	G65R	MISSENSE	0.1342
P38_MPC	MCL1	c.524A>G	Y175C	MISSENSE	0.2758
P38_MPC	NTRK3	c.1022C>A	P341H	MISSENSE	0.2212
P38_MPC	PRSS1	c.648G>T	W216C	MISSENSE	0.2216
P38_MPC	TP53	c.991C>T	Q331*	NONSENSE	0.6736
P38_MPC	TPMT	c.340G>A	E114K	MISSENSE	0.0559
P39_MPC	EGFR	c.2235_2249delGGAATTAAGAGAAGC	E746_A750del	INFRAME_DELETION	0.1181
P40_MPC	CHEK1	c.676dupA	T226Nfs*19	FRAMESHIFT	0.0635
P40_MPC	EGFR	c.2236_2250delGAATTAAGAGAAGCA	E746_A750del	INFRAME_DELETION	0.4074
P40_MPC	TP53	c.659A>G	Y220C	MISSENSE	0.2429
P41_MPC	ARID2	c.895G>A	E299K	MISSENSE	0.2299
P41_MPC	CTCF	c.861_862insT	H288Sfs*3	FRAMESHIFT	0.0256
P41_MPC	ERBB2	c.2263_2264delTTinsCC	L755P	MISSENSE	0.5679
P41_MPC	NCOR1	c.3002_3003ins		INFRAME_INSERTION	0.1364
P41_MPC	PGR	c.956G>A	R319H	MISSENSE	0.0205
P41_MPC	TP53	c.844C>T	R282W	MISSENSE	0.4712
P41_MPC	JAK3	c.538C>T	R180W	MISSENSE	0.2688
P42_MPC	CTNNB1	c.122C>T	T41I	MISSENSE	0.1081
P42_MPC	PAK3	c.525T>A	D175E	MISSENSE	0.0217
