# Supplementary material for: Integrated Analysis of Genomic and Immunological Features in Lung Adenocarcinoma With Micropapillary Component
Source: Front Oncol. 2021 Jun 17;11:652193. doi: 10.3389/fonc.2021.652193 (PMC8248503; doi:10.3389/fonc.2021.652193)
Supplement: Supplementary file 8 [file Table_4.xlsx]

## Sheet: Supplementary Table S4
Supplementary Table 4 Comparing the genetic changes between MPC-dissected samples from high MPC tumor and other dissected samples within the discovery cohort.
	Genetic alterations	P-value	Percentage of patient in each group
			MPC dissected from High MPC	other dissected samples
Mutation	ROS1	0.039*	0.15	0.02
	CDKN2A	0.05	0.2	0.05
	TTF1	0.053	0.1	0
	MSH2	0.053	0.1	0
	NRG1	0.053	0.1	0
	PIK3C3	0.053	0.1	0
	PMS1	0.053	0.1	0
	DAXX	0.053	0.1	0
Gene-level CNV	MET	0.012*	0.15	0
Arm-level CNV	5q Gain	0.039*	0.35	0.12
	18q Loss	0.069	0.4	0.18
	19q Loss	0.069	0.4	0.18
