# Supplementary material for: Integrated Analysis of Genomic and Immunological Features in Lung Adenocarcinoma With Micropapillary Component
Source: Front Oncol. 2021 Jun 17;11:652193. doi: 10.3389/fonc.2021.652193 (PMC8248503; doi:10.3389/fonc.2021.652193)
Supplement: Supplementary file 9 [file Table_5.xlsx]

## Sheet: Supplementary Table S5
Supplementary Table 5 Detailed mutation list of the 113 reference LADC patients.
Sample ID	Gene	DNA alteration	Amino acid alteration	Alteration type	Allele frequency
RP1_ADC1	MED12	c.4724A>T	N1575I	MISSENSE	0.092
RP1_ADC1	EGFR	c.2239_2247delTTAAGAGAA	L747_E749del	INFRAME_DELETION	0.0839
RP1_ADC1	RRM1	c.2042A>G	K681R	MISSENSE	0.0824
RP1_ADC2	KRAS	c.35G>A	G12D	MISSENSE	0.1349
RP1_ADC2	TP53	c.757A>G	T253A	MISSENSE	0.1042
RP1_ADC2	ARID1A	c.5642A>G	H1881R	MISSENSE	0.0646
RP1_ADC2	MED12	c.2421A>C	L807F	MISSENSE	0.0264
RP2_ADC1	EGFR	c.2573T>G	L858R	MISSENSE	0.0927
RP2_ADC1	TP53	c.473G>T	R158L	MISSENSE	0.0924
RP2_ADC2	EGFR	c.2240_2257delTAAGAGAAGCAACATCTC	L747_P753delinsS	INFRAME_DELETION	0.0816
RP4_ADC	KRAS	c.38G>A	G13D	MISSENSE	0.05
RP5_ADC	EGFR	c.2236_2250delGAATTAAGAGAAGCA	E746_A750del	INFRAME_DELETION	0.3277
RP5_ADC	TP53	c.920-2A>T		SPLICE	0.2647
RP5_ADC	ARID1A	c.5335G>A	E1779K	MISSENSE	0.1561
RP5_ADC	ARID1A	c.5347G>A	E1783K	MISSENSE	0.1538
RP5_ADC	ARID1A	c.5784G>C	K1928N	MISSENSE	0.1535
RP5_ADC	ARID1A	c.5710G>C	E1904Q	MISSENSE	0.1487
RP5_ADC	ARID1A	c.5293delG	E1765Kfs*5	FRAMESHIFT	0.1474
RP5_ADC	ARID1A	c.5176G>C	E1726Q	MISSENSE	0.1469
RP5_ADC	ARID1A	c.5656G>A	E1886K	MISSENSE	0.1391
RP5_ADC	ARID1A	c.5992G>C	D1998H	MISSENSE	0.1339
RP5_ADC	ARID1A	c.6569G>C	G2190A	MISSENSE	0.1291
RP5_ADC	ALK	c.1669C>T	R557C	MISSENSE	0.0655
RP5_ADC	CDKN2A	c.124A>T	N42Y	MISSENSE	0.0615
RP5_ADC	LRP1B	c.8323G>A	V2775M	MISSENSE	0.0546
RP7_ADC	KRAS	c.34G>T	G12C	MISSENSE	0.3629
RP7_ADC	PRKDC	c.10518G>A	W3506*	NONSENSE	0.2401
RP7_ADC	KEAP1	c.973G>T	G325C	MISSENSE	0.1245
RP7_ADC	SMARCA4	c.2993G>A	C998Y	MISSENSE	0.1204
RP7_ADC	FGFR4	c.472A>G	K158E	MISSENSE	0.0598
RP7_ADC	ARID1B	c.1379_1381delCGG	A460del	INFRAME_DELETION	0.0588
RP7_ADC	ARID1A	c.5080_5083delCTGC	L1694Cfs*8	FRAMESHIFT	0.0501
RP7_ADC	NOTCH1	c.3041C>T	T1014M	MISSENSE	0.0266
RP8_ADC	CDKN2A	c.41_44delACTG	D14Gfs*11	FRAMESHIFT	0.1158
RP8_ADC	KEAP1	c.1415T>C	L472P	MISSENSE	0.1091
RP8_ADC	GNAS	c.1682G>A	R561H	MISSENSE	0.1083
RP8_ADC	KRAS	c.35G>A	G12D	MISSENSE	0.1058
RP8_ADC	ARID1A	c.3716-10_3744delCTACGCTCAGCTCCAGGGAGTGATCCCTTCATGTCCTCA		SPLICE	0.0825
RP8_ADC	RHOA	c.121A>T	N41Y	MISSENSE	0.064
RP8_ADC	STK11	c.465-18_534del		SPLICE	0.1667
RP9_ADC1	DOT1L	c.1924-2A>C		SPLICE	0.0255
RP9_ADC2	AR	c.1415_1416insTGG	G473dup	INFRAME_INSERTION	0.5045
RP9_ADC2	ATR	c.2320dupA	I774Nfs*3	FRAMESHIFT	0.0649
RP9_ADC2	TP53	c.1024C>T	R342*	NONSENSE	0.0145
RP10_ADC	EGFR	c.2573T>G	L858R	MISSENSE	0.348
RP10_ADC	TP53	c.994-1G>T		SPLICE	0.1975
RP10_ADC	YAP1	c.1157G>A	R386H	MISSENSE	0.0385
RP10_ADC	NPM1	c.467T>A	V156E	MISSENSE	0.0302
RP11_ADC	PAK3	c.140G>T	R47M	MISSENSE	0.7313
RP11_ADC	TP53	c.451C>A	P151T	MISSENSE	0.4885
RP11_ADC	SMARCA4	c.1944-2A>T		SPLICE	0.4008
RP11_ADC	NTRK1	c.2074C>T	R692C	MISSENSE	0.3313
RP11_ADC	RUNX1	c.1268G>A	R423H	MISSENSE	0.275
RP11_ADC	ATM	c.5368G>A	D1790N	MISSENSE	0.041
RP11_ADC	HDAC9	c.1576A>G	R526G	MISSENSE	0.0407
RP11_ADC	DPYD	c.1091G>A	R364K	MISSENSE	0.0217
RP11_ADC	CTNNB1	c.98C>T	S33F	MISSENSE	0.0157
RP11_ADC	MLLT3	c.755_885delinsTGCTGGAGTGATTGGACATCCATAGCCAAAAAAAAAAA	A252_A295delinsVLE*LDIHSQKKK	NONSENSE	0.0508
RP12_ADC	KDM5A	c.1854C>G	F618L	MISSENSE	0.1496
RP12_ADC	BRAF	c.1406G>C	G469A	MISSENSE	0.142
RP12_ADC	MTOR	c.4448G>A	C1483Y	MISSENSE	0.1338
RP13_ADC	MED12	c.2608G>T	V870L	MISSENSE	0.4576
RP13_ADC	ERCC4	c.2569G>T	G857W	MISSENSE	0.3548
RP13_ADC	STK11	c.667G>T	E223*	NONSENSE	0.2644
RP13_ADC	ROS1	c.2439A>T	R813S	MISSENSE	0.2371
RP13_ADC	RUNX1	c.1320_1321delGC	L441Afs*158	FRAMESHIFT	0.2238
RP13_ADC	FAT1	c.11465G>T	R3822M	MISSENSE	0.205
RP13_ADC	BLM	c.3479A>G	Y1160C	MISSENSE	0.175
RP13_ADC	DNMT3A	c.847G>T	E283*	NONSENSE	0.1744
RP13_ADC	KRAS	c.34G>T	G12C	MISSENSE	0.1688
RP13_ADC	FAT1	c.4709G>T	R1570L	MISSENSE	0.1667
RP13_ADC	PDCD1	c.121C>A	L41M	MISSENSE	0.1507
RP13_ADC	CTNNB1	c.95A>C	D32A	MISSENSE	0.1157
RP13_ADC	ZNF217	c.2768G>A	S923N	MISSENSE	0.0704
RP14_ADC	ERBB2	c.2313_2324dupATACGTGATGGC	Y772_A775dup	INFRAME_INSERTION	0.1409
RP14_ADC	FAT1	c.2168G>C	G723A	MISSENSE	0.0262
RP15_ADC	NF1	c.8069delA	Y2690Sfs*49	FRAMESHIFT	0.1844
RP15_ADC	CDKN2A	c.358G>T	E120*	NONSENSE	0.1067
RP15_ADC	STK11	c.593_597delCCGAG	A198Gfs*66	FRAMESHIFT	0.0832
RP15_ADC	TP53	c.273delG	W91Cfs*32	FRAMESHIFT	0.0777
RP15_ADC	EZH2	c.1852-32_1854delTTTTGATGATGTGATTGTGTTTTATTCTCTAGCAT		SPLICE	0.0349
RP15_ADC	FANCD2	c.1064G>C	R355T	MISSENSE	0.0343
RP16_ADC	TP53	c.643A>G	S215G	MISSENSE	0.3855
RP16_ADC	EGFR	c.2573T>G	L858R	MISSENSE	0.3355
RP16_ADC	KMT2A	c.10235C>T	S3412L	MISSENSE	0.112
RP16_ADC	CTCF	c.1267A>C	K423Q	MISSENSE	0.0254
RP17_ADC	EGFR	c.2573T>G	L858R	MISSENSE	0.0312
RP17_ADC	ABCB1	c.2758_2761delTATG	Y920Lfs*12	FRAMESHIFT	0.0233
RP18_ADC	LRP1B	c.4398T>A	H1466Q	MISSENSE	0.5097
RP18_ADC	CTNNB1	c.110C>T	S37F	MISSENSE	0.1098
RP18_ADC	EGFR	c.2235_2249delGGAATTAAGAGAAGC	E746_A750del	INFRAME_DELETION	0.101
RP18_ADC	ESR1	c.1236-180_1307delinsTTTTTTTTTTTGGTATTTTTAGTAGAGACAGGGTTTCAC		SPLICE	0.0688
RP19_ADC	TP53	c.517G>T	V173L	MISSENSE	0.3073
RP19_ADC	RB1	c.2107-1G>T		SPLICE	0.2168
RP19_ADC	PIK3CA	c.1624G>A	E542K	MISSENSE	0.0881
RP19_ADC	PMS1	c.2385G>A	M795I	MISSENSE	0.0837
RP19_ADC	KIF1B	c.1946C>T	S649F	MISSENSE	0.0711
RP20_ADC1	ETV1	c.614G>T	R205M	MISSENSE	0.0319
RP20_ADC1	EGFR	c.2235_2249delGGAATTAAGAGAAGC	E746_A750del	INFRAME_DELETION	0.0174
RP20_ADC2	EGFR	c.2235_2249delGGAATTAAGAGAAGC	E746_A750del	INFRAME_DELETION	0.2427
RP21_ADC	MSH6	c.4001+12_4001+15delACTA		SPLICE	0.0864
RP21_ADC	PDE11A	c.1928A>T	D643V	MISSENSE	0.0594
RP21_ADC	SMO	c.67_69delCTG	L23del	INFRAME_DELETION	0.0571
RP21_ADC	KIT	c.2278G>A	D760N	MISSENSE	0.0481
RP21_ADC	LHCGR	c.656G>A	R219H	MISSENSE	0.0437
RP21_ADC	TNFRSF11A	c.91G>T	A31S	MISSENSE	0.0417
RP21_ADC	EZH2	c.1268T>C	I423T	MISSENSE	0.0391
RP21_ADC	TP53	c.394A>G	K132E	MISSENSE	0.0387
RP21_ADC	EP300	c.3491G>A	C1164Y	MISSENSE	0.0362
RP21_ADC	RB1	c.1472_1473dupTT	E492Lfs*4	FRAMESHIFT	0.0318
RP21_ADC	ARID1A	c.122C>T	A41V	MISSENSE	0.0302
RP21_ADC	ABCB1	c.1280G>A	G427E	MISSENSE	0.0299
RP21_ADC	HDAC2	c.1342G>C	E448Q	MISSENSE	0.0237
RP21_ADC	CYP2B6	c.499C>A	P167T	MISSENSE	0.0234
RP22_ADC	EGFR	c.2573T>G	L858R	MISSENSE	0.2813
RP22_ADC	ARID2	c.862C>T	Q288*	NONSENSE	0.1604
RP22_ADC	ZNF703	c.563A>G	D188G	MISSENSE	0.1324
RP23_ADC	ERBB2	c.2313_2324dupATACGTGATGGC	Y772_A775dup	INFRAME_INSERTION	0.0757
RP23_ADC	CDKN2A	c.377_457+106del		SPLICE	0.0893
RP24_ADC	NTRK3	c.1756C>T	P586S	MISSENSE	0.3659
RP24_ADC	C11orf30	c.530A>G	N177S	MISSENSE	0.1786
RP25_ADC	EGFR	c.2573T>G	L858R	MISSENSE	0.2546
RP27_ADC	TP53	c.469G>T	V157F	MISSENSE	0.3525
RP27_ADC	EGFR	c.2573T>G	L858R	MISSENSE	0.3398
RP27_ADC	SETBP1	c.871C>A	P291T	MISSENSE	0.2447
RP27_ADC	SETBP1	c.3031dupT	S1011Ffs*11	FRAMESHIFT	0.1338
RP27_ADC	PAK3	c.809G>T	R270I	MISSENSE	0.0279
RP27_ADC	CDKN2A	c.202G>A	A68T	MISSENSE	0.0249
RP27_ADC	CTNNB1	c.110C>G	S37C	MISSENSE	0.0172
RP27_ADC	LZTR1	c.672_673delCCinsTT	P225S	MISSENSE	0.0562
RP29_ADC	EGFR	c.2237_2254delAATTAAGAGAAGCAACAT	E746_S752delinsA	INFRAME_DELETION	0.0936
RP30_ADC1	AR	c.1362_1370dupGGGTGGTGG	G471_G473dup	INFRAME_INSERTION	0.125
RP30_ADC1	EGFR	c.2573T>G	L858R	MISSENSE	0.0742
RP30_ADC2	EGFR	c.2573T>G	L858R	MISSENSE	0.1031
RP30_ADC2	LRP1B	c.4229G>A	S1410N	MISSENSE	0.0532
RP31_ADC	TP53	c.720T>G	S240R	MISSENSE	0.1921
RP31_ADC	NKX2-1	c.164_218delAGCACGCCGTGGGGCACCACGGCGCCGTCACCGCCGCCTACCACATGACGGCGGC	Q55Rfs*22	FRAMESHIFT	0.0598
RP31_ADC	NKX2-1	c.164_218del	Q55RfsX22	FRAMESHIFT	0.2583
RP32_ADC	TP53	c.772delG	E258Kfs*87	FRAMESHIFT	0.2982
RP32_ADC	PKHD1	c.11528C>A	S3843Y	MISSENSE	0.1728
RP32_ADC	EP300	c.3928C>G	L1310V	MISSENSE	0.0221
RP32_ADC	CYP2A7	c.101C>G	P34R	MISSENSE	0.0207
RP32_ADC	PKHD1	c.11911_11912delGGinsTT	G3971F	MISSENSE	0.0206
RP33_ADC	EGFR	c.2303_2311dupGCGTGGACA	S768_D770dup	INFRAME_INSERTION	0.154
RP33_ADC	PRDM1	c.1057C>T	H353Y	MISSENSE	0.1411
RP33_ADC	BRCA2	c.9517T>A	C3173S	MISSENSE	0.1055
RP33_ADC	TP53	c.856G>T	E286*	NONSENSE	0.048
RP33_ADC	PRSS1	c.613G>A	V205I	MISSENSE	0.0383
RP33_ADC	RECQL4	c.2530G>A	E844K	MISSENSE	0.0321
RP33_ADC	BRIP1	c.2030G>A	G677E	MISSENSE	0.0252
RP33_ADC	RNF43	c.337C>T	R113*	NONSENSE	0.025
RP33_ADC	EP300	c.1846G>C	E616Q	MISSENSE	0.025
RP33_ADC	PBRM1	c.1330A>G	T444A	MISSENSE	0.0233
RP33_ADC	RET	c.110G>T	W37L	MISSENSE	0.0205
RP33_ADC	BTK	c.1870G>C	E624Q	MISSENSE	0.02
RP33_ADC	CBL	c.1299_1300delGTinsTG	F434V	MISSENSE	0.1576
RP34_ADC	EGFR	c.2240_2257delTAAGAGAAGCAACATCTC	L747_P753delinsS	INFRAME_DELETION	0.5919
RP34_ADC	TP53	c.764T>G	I255S	MISSENSE	0.5854
RP34_ADC	TGFBR2	c.1597T>C	C533R	MISSENSE	0.2336
RP34_ADC	CTNNB1	c.110C>T	S37F	MISSENSE	0.1609
RP35_ADC	MET	c.3028G>A	D1010N	MISSENSE	0.1038
RP35_ADC	TP53	c.830G>T	C277F	MISSENSE	0.0978
RP35_ADC	BRIP1	c.2830C>T	Q944*	NONSENSE	0.0816
RP35_ADC	TOP2A	c.964G>C	G322R	MISSENSE	0.0653
RP35_ADC	GNAS	c.991G>A	A331T	MISSENSE	0.0615
RP35_ADC	PAX5	c.433C>T	Q145*	NONSENSE	0.055
RP35_ADC	FANCD2	c.1465G>T	V489F	MISSENSE	0.0346
RP36_ADC	PRKACA	c.1046C>T	S349F	MISSENSE	0.3707
RP36_ADC	APC	c.1903G>T	G635*	NONSENSE	0.3236
RP36_ADC	APC	c.4717G>T	E1573*	NONSENSE	0.3225
RP36_ADC	SDHA	c.652G>T	E218*	NONSENSE	0.0222
RP37_ADC	EGFR	c.2573T>G	L858R	MISSENSE	0.5818
RP37_ADC	TP53	c.535C>G	H179D	MISSENSE	0.2368
RP37_ADC	KMT2B	c.3817C>T	H1273Y	MISSENSE	0.0243
RP38_ADC	NF1	c.6640G>T	E2214*	NONSENSE	0.3993
RP38_ADC	STAG2	c.1173A>G	I391M	MISSENSE	0.2538
RP38_ADC	KRAS	c.34G>T	G12C	MISSENSE	0.2363
RP38_ADC	HGF	c.962G>T	W321L	MISSENSE	0.2305
RP38_ADC	FLT1	c.1199C>A	A400E	MISSENSE	0.1687
RP38_ADC	TP53	c.747G>T	R249S	MISSENSE	0.1611
RP38_ADC	DICER1	c.3529G>T	G1177C	MISSENSE	0.1197
RP38_ADC	AURKA	c.517G>C	G173R	MISSENSE	0.1192
RP38_ADC	DICER1	c.2597A>C	E866A	MISSENSE	0.1163
RP38_ADC	JUN	c.479G>C	S160T	MISSENSE	0.1036
RP38_ADC	JAK3	c.1725G>T	L575F	MISSENSE	0.0967
RP38_ADC	ATM	c.4405A>T	I1469F	MISSENSE	0.0556
RP38_ADC	ERCC4	c.2734G>A	G912R	MISSENSE	0.0335
RP38_ADC	SDHA	c.538T>G	F180V	MISSENSE	0.0304
RP38_ADC	TSC1	c.824A>G	Y275C	MISSENSE	0.0283
RP38_ADC	FGFR3	c.746C>G	S249C	MISSENSE	0.0248
RP38_ADC	PKHD1	c.6245C>T	T2082I	MISSENSE	0.0213
RP38_ADC	TP53	c.818G>A	R273H	MISSENSE	0.0209
RP39_ADC	EGFR	c.2573T>G	L858R	MISSENSE	0.177
RP39_ADC	TP53	c.518T>C	V173A	MISSENSE	0.1255
RP39_ADC	RB1	c.361C>T	Q121*	NONSENSE	0.0407
RP40_ADC	MAP2K1	c.303_308delGGAGAT	E102_I103del	INFRAME_DELETION	0.0918
RP41_ADC	KRAS	c.35G>A	G12D	MISSENSE	0.0779
RP41_ADC	NKX2-1	c.550_552delAAG	K184del	INFRAME_DELETION	0.0338
RP41_ADC	NKX2-1	c.1035dupC	S346Qfs*63	FRAMESHIFT	0.0324
RP41_ADC	PIK3CA	c.1624G>A	E542K	MISSENSE	0.0253
RP42_ADC	TP53	c.626_627delGA	R209Kfs*6	FRAMESHIFT	0.3704
RP42_ADC	KRAS	c.35G>C	G12A	MISSENSE	0.333
RP42_ADC	APC	c.4463T>A	L1488*	NONSENSE	0.3042
RP42_ADC	AXIN2	c.717C>A	F239L	MISSENSE	0.2958
RP42_ADC	KMT2A	c.8296C>T	H2766Y	MISSENSE	0.2403
RP42_ADC	LRP1B	c.12477_12479delAGG	K4159_G4160delinsN	INFRAME_DELETION	0.1453
RP42_ADC	NF1	c.4111-115_4113delinsTTTTTTTTTTTGCCTTTAAAAATCC		SPLICE	0.0659
RP43_ADC	GRIN2A	c.1769A>G	K590R	MISSENSE	0.0491
RP43_ADC	BAP1	c.1492G>T	E498*	NONSENSE	0.0489
RP44_ADC	KRAS	c.34G>T	G12C	MISSENSE	0.2989
RP44_ADC	TP53	c.644G>A	S215N	MISSENSE	0.2793
RP44_ADC	IL7R	c.617G>T	R206L	MISSENSE	0.1214
RP44_ADC	CREBBP	c.5896G>T	A1966S	MISSENSE	0.1142
RP44_ADC	DENND1A	c.1720G>T	V574F	MISSENSE	0.1137
RP44_ADC	C11orf30	c.1009_1017delGGCAGCAGC	G337_S339del	INFRAME_DELETION	0.0706
RP44_ADC	SOX1	c.123_125delCGG	G43del	INFRAME_DELETION	0.0676
RP44_ADC	MDM2	c.869G>T	G290V	MISSENSE	0.0629
RP44_ADC	PKHD1	c.10898G>C	R3633T	MISSENSE	0.0427
RP45_ADC	MED12	c.3263T>G	L1088R	MISSENSE	0.0829
RP45_ADC	ERCC4	c.988G>T	D330Y	MISSENSE	0.0724
RP45_ADC	EGFR	c.2239_2247delTTAAGAGAA	L747_E749del	INFRAME_DELETION	0.0657
RP47_ADC	EGFR	c.2582T>A	L861Q	MISSENSE	0.777
RP47_ADC	GATA1	c.359C>A	A120D	MISSENSE	0.4252
RP47_ADC	CDKN2A	c.241C>A	P81T	MISSENSE	0.3093
RP47_ADC	TP53	c.733G>T	G245C	MISSENSE	0.2847
RP47_ADC	AKT3	c.731C>A	S244Y	MISSENSE	0.0645
RP48_ADC	EGFR	c.2573T>G	L858R	MISSENSE	0.1868
RP48_ADC	BAX	c.479G>T	R160I	MISSENSE	0.1425
RP49_ADC	PIK3CA	c.3140A>G	H1047R	MISSENSE	0.177
RP49_ADC	EGFR	c.2573T>G	L858R	MISSENSE	0.1676
RP51_ADC	TP53	c.475G>C	A159P	MISSENSE	0.1763
RP51_ADC	SETBP1	c.2707G>T	E903*	NONSENSE	0.1535
RP51_ADC	EGFR	c.2573T>G	L858R	MISSENSE	0.141
RP51_ADC	PIK3C3	c.687G>T	K229N	MISSENSE	0.1279
RP52_ADC	EGFR	c.2235_2249delGGAATTAAGAGAAGC	E746_A750del	INFRAME_DELETION	0.0894
RP52_ADC	TEK	c.2479C>G	Q827E	MISSENSE	0.0397
RP52_ADC	PLAG1	c.166C>T	H56Y	MISSENSE	0.0272
RP53_ADC	GRIN2A	c.3428A>G	E1143G	MISSENSE	0.1538
RP53_ADC	CCND1	c.839_841delAGG	E280del	INFRAME_DELETION	0.0745
RP53_ADC	CYP2A6	c.478C>A	L160I	MISSENSE	0.0677
RP54_ADC	EGFR	c.2573T>G	L858R	MISSENSE	0.1044
RP55_ADC	RICTOR	c.3642G>C	K1214N	MISSENSE	0.1509
RP56_ADC	HDAC9	c.260A>C	Q87P	MISSENSE	0.1281
RP56_ADC	EGFR	c.2573T>G	L858R	MISSENSE	0.1147
RP57_ADC	EGFR	c.2155G>A	G719S	MISSENSE	0.6609
RP57_ADC	EGFR	c.2126A>C	E709A	MISSENSE	0.6585
RP57_ADC	RB1	c.2107-1G>C		SPLICE	0.247
RP57_ADC	TP53	c.530C>G	P177R	MISSENSE	0.2341
RP57_ADC	EGFR	c.747+1G>T		SPLICE	0.0902
RP57_ADC	MED12	c.4000G>T	E1334*	NONSENSE	0.0293
RP58_ADC	DENND1A	c.1139G>A	G380D	MISSENSE	0.0854
RP58_ADC	EGFR	c.2236_2250delGAATTAAGAGAAGCA	E746_A750del	INFRAME_DELETION	0.08
RP59_ADC	EGFR	c.2573T>G	L858R	MISSENSE	0.26
RP59_ADC	PAK3	c.32C>A	P11H	MISSENSE	0.0215
RP60_ADC	EGFR	c.2236_2250delGAATTAAGAGAAGCA	E746_A750del	INFRAME_DELETION	0.0856
RP60_ADC	MDM2	c.918+4_918+15delAGTATACATCTA		SPLICE	0.0638
RP60_ADC	SMAD4	c.1081C>T	R361C	MISSENSE	0.0315
RP61_ADC	EGFR	c.2303_2311dupGCGTGGACA	S768_D770dup	INFRAME_INSERTION	0.0977
RP61_ADC	SMARCA4	c.2341A>G	M781V	MISSENSE	0.0278
RP62_ADC	ERBB2	c.2313_2324dupATACGTGATGGC	Y772_A775dup	INFRAME_INSERTION	0.2132
RP62_ADC	IRF2	c.529G>A	V177I	MISSENSE	0.1812
RP62_ADC	TP53	c.797G>A	G266E	MISSENSE	0.0891
RP62_ADC	ARID1B	c.5611C>T	R1871W	MISSENSE	0.0601
RP62_ADC	TP53	c.96+1G>A		SPLICE	0.0487
RP62_ADC	TP53	c.1160_1166delCAGAAGG	T387Sfs*33	FRAMESHIFT	0.0279
RP63_ADC	EGFR	c.2235_2249delGGAATTAAGAGAAGC	E746_A750del	INFRAME_DELETION	0.1733
RP63_ADC	CDKN2A	c.301G>T	G101W	MISSENSE	0.1043
RP64_ADC	EGFR	c.2303_2311dupGCGTGGACA	S768_D770dup	INFRAME_INSERTION	0.0179
RP65_ADC	EGFR	c.2573T>G	L858R	MISSENSE	0.2929
RP67_ADC	TP53	c.273G>A	W91*	NONSENSE	0.3023
RP67_ADC	SMARCA4	c.2281G>C	G761R	MISSENSE	0.2724
RP67_ADC	FLT1	c.1039G>A	V347I	MISSENSE	0.2694
RP67_ADC	STAT3	c.1601G>T	G534V	MISSENSE	0.2008
RP67_ADC	ROS1	c.5605G>C	G1869R	MISSENSE	0.1601
RP67_ADC	XPC	c.1888A>G	M630V	MISSENSE	0.1211
RP67_ADC	ZNF217	c.1396C>T	H466Y	MISSENSE	0.1206
RP67_ADC	PDE11A	c.1588G>C	V530L	MISSENSE	0.106
RP67_ADC	ATR	c.6562C>G	P2188A	MISSENSE	0.1034
RP67_ADC	PTPN13	c.2927C>T	A976V	MISSENSE	0.1034
RP67_ADC	ROS1	c.2694C>G	I898M	MISSENSE	0.0873
RP67_ADC	RB1	c.566dupT	L189Ffs*14	FRAMESHIFT	0.0708
RP68_ADC	POLE	c.6716C>T	A2239V	MISSENSE	0.1124
RP68_ADC	ALK	c.487G>T	V163L	MISSENSE	0.1032
RP68_ADC	AXL	c.1264C>T	P422S	MISSENSE	0.0415
RP68_ADC	ATM	c.8495G>A	R2832H	MISSENSE	0.0354
RP68_ADC	POLE	c.3014C>T	S1005F	MISSENSE	0.0347
RP69_ADC	EGFR	c.2303_2311dupGCGTGGACA	S768_D770dup	INFRAME_INSERTION	0.436
RP69_ADC	TP53	c.659A>G	Y220C	MISSENSE	0.2689
RP69_ADC	ARID2	c.154A>G	T52A	MISSENSE	0.0313
RP69_ADC	SMAD2	c.1047C>A	C349*	NONSENSE	0.0302
RP69_ADC	CHD4	c.4684G>A	D1562N	MISSENSE	0.0283
RP69_ADC	GRM8	c.2149G>C	D717H	MISSENSE	0.025
RP69_ADC	FH	c.661_663delAAA	K221del	INFRAME_DELETION	0.024
RP69_ADC	SMAD4	c.1096C>T	Q366*	NONSENSE	0.0228
RP69_ADC	TSC2	c.5068+27_5069-47dupCAGGAAAGGTAGGGCCGGGTGGGGCCCTGCAGTG		FRAMESHIFT	0.3619
RP70_ADC	KMT2B	c.5828C>T	P1943L	MISSENSE	0.1871
RP70_ADC	FGFR4	c.1733G>A	R578Q	MISSENSE	0.0943
RP70_ADC	POT1	c.1787A>T	K596I	MISSENSE	0.0888
RP70_ADC	PTCH1	c.1264T>G	F422V	MISSENSE	0.0664
RP70_ADC	CDKN1C	c.178_229del	R60CfsX195	FRAMESHIFT	0.0607
RP71_ADC1	STK11	c.667G>T	E223*	NONSENSE	0.7624
RP71_ADC1	TP53	c.451C>G	P151A	MISSENSE	0.7299
RP71_ADC1	ROS1	c.3010A>T	T1004S	MISSENSE	0.6841
RP71_ADC1	KMT2B	c.3509G>T	R1170L	MISSENSE	0.6778
RP71_ADC1	JARID2	c.1653G>T	W551C	MISSENSE	0.5366
RP71_ADC1	SMAD2	c.145G>T	V49L	MISSENSE	0.508
RP71_ADC1	ATM	c.3494G>A	S1165N	MISSENSE	0.4611
RP71_ADC1	PIK3C3	c.1201C>T	Q401*	NONSENSE	0.4515
RP71_ADC1	NTRK2	c.1853A>G	K618R	MISSENSE	0.3694
RP71_ADC1	GNAS	c.1426G>A	A476T	MISSENSE	0.2038
RP71_ADC1	CBL	c.125_127delACC	H42del	INFRAME_DELETION	0.0517
RP71_ADC1	LHCGR	c.712C>G	P238A	MISSENSE	0.0441
RP71_ADC1	BTG2	c.264C>G	S88R	MISSENSE	0.0413
RP71_ADC1	ATR	c.6982C>A	P2328T	MISSENSE	0.0412
RP71_ADC1	ERCC3	c.235G>T	A79S	MISSENSE	0.0381
RP71_ADC1	GRM3	c.2087T>A	I696N	MISSENSE	0.0317
RP71_ADC1	EPAS1	c.422delA	E141Gfs*7	FRAMESHIFT	0.029
RP71_ADC1	GRM3	c.1073A>C	K358T	MISSENSE	0.0275
RP71_ADC1	TUBB4B	c.1150C>T	Q384*	NONSENSE	0.0219
RP71_ADC1	ABCB1	c.3249_3250delGGinsTT	E1084*	NONSENSE	0.2871
RP71_ADC2	ROS1	c.3010A>T	T1004S	MISSENSE	0.5043
RP71_ADC2	STK11	c.667G>T	E223*	NONSENSE	0.4544
RP71_ADC2	KMT2B	c.3509G>T	R1170L	MISSENSE	0.4289
RP71_ADC2	TP53	c.451C>G	P151A	MISSENSE	0.4014
RP71_ADC2	ATM	c.3494G>A	S1165N	MISSENSE	0.3994
RP71_ADC2	JARID2	c.1653G>T	W551C	MISSENSE	0.3483
RP71_ADC2	PIK3C3	c.1201C>T	Q401*	NONSENSE	0.284
RP71_ADC2	SMAD2	c.145G>T	V49L	MISSENSE	0.2639
RP71_ADC2	GNAS	c.1426G>A	A476T	MISSENSE	0.121
RP71_ADC2	NRG1	c.845G>A	R282H	MISSENSE	0.0336
RP71_ADC2	KRAS	c.22G>T	V8L	MISSENSE	0.0314
RP71_ADC2	ABCB1	c.3249_3250delGGinsTT	E1084X	NONSENSE	0.3091
RP72_ADC	MAP2K1	c.303_308delGGAGAT	E102_I103del	INFRAME_DELETION	0.0761
RP73_ADC	TP53	c.637C>T	R213*	NONSENSE	0.0881
RP73_ADC	TP53	c.1052delA	K351Rfs*19	FRAMESHIFT	0.0463
RP74_ADC	PARP1	c.2203C>T	R735C	MISSENSE	0.534
RP74_ADC	PTCH1	c.86G>T	G29V	MISSENSE	0.4488
RP74_ADC	UGT1A1	c.1456T>G	Y486D	MISSENSE	0.3189
RP74_ADC	GRM8	c.1853G>T	G618V	MISSENSE	0.2092
RP74_ADC	ROS1	c.3193G>T	V1065L	MISSENSE	0.1992
RP74_ADC	NF1	c.1527+2T>G		SPLICE	0.153
RP74_ADC	MTOR	c.2143G>C	V715L	MISSENSE	0.1517
RP74_ADC	SETBP1	c.1144C>A	P382T	MISSENSE	0.151
RP74_ADC	PARK2	c.1094G>T	C365F	MISSENSE	0.1453
RP74_ADC	CDKN2A	c.332delG	G111Afs*35	FRAMESHIFT	0.1165
RP74_ADC	ZNF703	c.671G>T	G224V	MISSENSE	0.1162
RP74_ADC	ATR	c.2248C>G	Q750E	MISSENSE	0.1051
RP74_ADC	TNFSF11	c.88C>A	L30M	MISSENSE	0.0948
RP74_ADC	ERCC2	c.1159G>T	E387*	NONSENSE	0.0844
RP74_ADC	CDC73	c.824C>G	P275R	MISSENSE	0.076
RP74_ADC	CHEK1	c.575G>T	W192L	MISSENSE	0.0744
RP74_ADC	NF1	c.7195_7219delAGGCATCCTTCACCTGCTATTGTTG	R2399Qfs*11	FRAMESHIFT	0.0219
RP74_ADC	MAP3K1	c.351_352delGAinsCT	S118C	MISSENSE	0.5723
RP74_ADC	DAXX	c.1137_1138invTG	A380T	MISSENSE	0.4377
RP77_ADC	EGFR	c.2573T>G	L858R	MISSENSE	0.2084
RP77_ADC	PGR	c.575C>T	A192V	MISSENSE	0.1046
RP77_ADC	ATR	c.2320dupA	I774Nfs*3	FRAMESHIFT	0.0519
RP77_ADC	TSC1	c.2393C>T	T798M	MISSENSE	0.0335
RP77_ADC	EPHA3	c.2691-11_2691-2delTTTTCTTGCAinsCTTTTCTTGC		SPLICE	0.041
RP78_ADC	MET	c.3028+1G>T		SPLICE	0.3463
RP78_ADC	SETD2	c.4200dupT	R1401*	FRAMESHIFT	0.0904
RP79_ADC	RUNX1T1	c.1676C>T	P559L	MISSENSE	0.1295
RP79_ADC	KEAP1	c.1409G>T	R470L	MISSENSE	0.1261
RP79_ADC	TP53	c.376-1G>A		SPLICE	0.1083
RP79_ADC	KEAP1	c.1282G>T	V428F	MISSENSE	0.1003
RP79_ADC	PTEN	c.1027-1G>A		SPLICE	0.0997
RP79_ADC	PRKDC	c.9624G>A	W3208*	NONSENSE	0.0817
RP79_ADC	RAD51B	c.707C>G	A236G	MISSENSE	0.0735
RP79_ADC	PBRM1	c.4015_4028delAGTGAGATGAGGGC	S1339Cfs*3	FRAMESHIFT	0.0421
RP79_ADC	ERCC2	c.1718A>G	D573G	MISSENSE	0.0283
RP80_ADC	ATM	c.5113G>A	D1705N	MISSENSE	0.145
RP80_ADC	DLL3	c.1105C>G	L369V	MISSENSE	0.1139
RP80_ADC	ATM	c.8161G>T	D2721Y	MISSENSE	0.1087
RP80_ADC	ERBB4	c.3840G>T	E1280D	MISSENSE	0.0458
RP81_ADC	KRAS	c.34G>T	G12C	MISSENSE	0.2972
RP81_ADC	PIK3C3	c.2153G>T	S718I	MISSENSE	0.093
RP81_ADC	PGR	c.1817G>T	R606I	MISSENSE	0.0862
RP81_ADC	PDGFRA	c.1460G>A	R487H	MISSENSE	0.0646
RP81_ADC	TP53	c.869_870delGC	R290Qfs*15	FRAMESHIFT	0.0596
RP81_ADC	RAD51C	c.635G>T	R212L	MISSENSE	0.0494
RP81_ADC	MLH3	c.3990G>C	Q1330H	MISSENSE	0.0293
RP81_ADC	DICER1	c.50T>C	M17T	MISSENSE	0.0282
RP81_ADC	TP53	c.867_869delCCGinsT	R290QfsX15	FRAMESHIFT	0.0761
RP82_ADC	TP53	c.542G>C	R181P	MISSENSE	0.6056
RP82_ADC	SMARCA4	c.2287G>T	E763*	NONSENSE	0.5456
RP82_ADC	ARID1A	c.2833G>T	G945*	NONSENSE	0.2454
RP82_ADC	CDC73	c.1549A>T	T517S	MISSENSE	0.2343
RP82_ADC	MYCL	c.523C>T	P175S	MISSENSE	0.2009
RP82_ADC	ERBB2	c.2048G>T	R683L	MISSENSE	0.1998
RP82_ADC	RARA	c.39_41dupCGG	G14dup	INFRAME_INSERTION	0.1896
RP82_ADC	RNF43	c.395G>A	R132Q	MISSENSE	0.1726
RP82_ADC	KMT2C	c.1095C>A	H365Q	MISSENSE	0.0217
RP82_ADC	AXIN2	c.945_946delGGinsTC	D316H	MISSENSE	0.3952
RP84_ADC	TP53	c.920-2A>G		SPLICE	0.1556
RP84_ADC	MTOR	c.832G>C	E278Q	MISSENSE	0.0224
RP84_ADC	FANCI	c.396C>G	I132M	MISSENSE	0.0219
RP84_ADC	EGFR	c.2573_2574delTGinsGT	L858R	MISSENSE	0.7516
RP84_ADC	BAI3	c.156_157delTAinsAC	F52_T53delinsLP	MISSENSE	0.1236
RP85_ADC	EGFR	c.2241_2253delAAGAGAAGCAACA	L747Ffs*15	FRAMESHIFT	0.3207
RP85_ADC	EGFR	c.2236_2237delGA	E746Ifs*16	FRAMESHIFT	0.3048
RP85_ADC	ARID1A	c.3446C>G	S1149*	NONSENSE	0.2181
RP85_ADC	SMARCA4	c.2645A>G	E882G	MISSENSE	0.1772
RP87_ADC1	EGFR	c.2573T>G	L858R	MISSENSE	0.2061
RP87_ADC2	EGFR	c.2240_2254delTAAGAGAAGCAACAT	L747_T751del	INFRAME_DELETION	0.1369
RP88_ADC1	EGFR	c.2156G>C	G719A	MISSENSE	0.0256
RP88_ADC1	EGFR	c.2369C>T	T790M	MISSENSE	0.0232
RP88_ADC2	EGFR	c.2573T>G	L858R	MISSENSE	0.0726
RP88_ADC3	BRAF	c.1799_1801delTGA	V600_K601delinsE	INFRAME_DELETION	0.0299
RP88_ADC3	RAD50	c.3729A>C	E1243D	MISSENSE	0.0282
RP89_ADC	PRSS1	c.451G>T	G151C	MISSENSE	0.1839
RP89_ADC	SMARCA4	c.3478G>T	G1160W	MISSENSE	0.0666
RP89_ADC	RUNX1	c.1222G>T	G408C	MISSENSE	0.0649
RP89_ADC	HNF1A	c.1254G>T	E418D	MISSENSE	0.062
RP89_ADC	NOTCH1	c.1838G>T	R613L	MISSENSE	0.0614
RP89_ADC	AMER1	c.919delG	D307Tfs*3	FRAMESHIFT	0.058
RP89_ADC	ALK	c.1183C>A	R395S	MISSENSE	0.0566
RP89_ADC	PDCD1	c.437-2A>T		SPLICE	0.0537
RP89_ADC	SETD2	c.5039G>A	C1680Y	MISSENSE	0.0533
RP89_ADC	DDR2	c.482C>T	A161V	MISSENSE	0.0529
RP89_ADC	KMT2A	c.5578G>T	E1860*	NONSENSE	0.0513
RP89_ADC	PMS1	c.2089delG	V697Yfs*7	FRAMESHIFT	0.0502
RP89_ADC	ATR	c.4946A>T	K1649I	MISSENSE	0.05
RP89_ADC	TP53	c.644G>T	S215I	MISSENSE	0.0476
RP89_ADC	GRIN2A	c.1423T>A	Y475N	MISSENSE	0.0464
RP89_ADC	IDH1	c.211G>C	V71L	MISSENSE	0.0464
RP89_ADC	SMAD4	c.1098_1112delACTCTCCAATGTCCA	Q366_V370del	INFRAME_DELETION	0.0462
RP89_ADC	IGF1R	c.760T>G	Y254D	MISSENSE	0.0434
RP89_ADC	BAI3	c.3381G>T	L1127F	MISSENSE	0.036
RP89_ADC	MSH6	c.2408A>G	D803G	MISSENSE	0.0348
RP89_ADC	PDGFRA	c.2761G>C	A921P	MISSENSE	0.0343
RP89_ADC	BRIP1	c.427C>T	Q143*	NONSENSE	0.034
RP89_ADC	GATA3	c.1160C>G	P387R	MISSENSE	0.0321
RP89_ADC	EGFR	c.2722A>G	M908V	MISSENSE	0.0313
RP89_ADC	WISP3	c.710G>A	C237Y	MISSENSE	0.03
RP89_ADC	WISP3	c.711C>A	C237*	NONSENSE	0.0299
RP89_ADC	NSD1	c.951_981delGCCACTGAAGTATGAAGTTGGAGATCTCATC	P318Gfs*19	FRAMESHIFT	0.024
RP90_ADC	KRAS	c.34G>A	G12S	MISSENSE	0.5618
RP90_ADC	TP53	c.581T>G	L194R	MISSENSE	0.3313
RP90_ADC	HRAS	c.119A>G	Y40C	MISSENSE	0.2294
RP90_ADC	ATM	c.4437-1G>T		SPLICE	0.1735
RP91_ADC	BAP1	c.172_179delTCCCGGCG	S58Kfs*8	FRAMESHIFT	0.0578
RP91_ADC	AR	c.2179C>T	R727C	MISSENSE	0.0248
RP91_ADC	ARID2	c.1792G>A	G598R	MISSENSE	0.0236
RP91_ADC	FLT4	c.538G>A	G180R	MISSENSE	0.0203
RP93_ADC	EGFR	c.2236_2250delGAATTAAGAGAAGCA	E746_A750del	INFRAME_DELETION	0.0585
RP94_ADC	RARG	c.979G>T	E327*	NONSENSE	0.3138
RP94_ADC	TP53	c.796G>T	G266*	NONSENSE	0.2842
RP94_ADC	KRAS	c.35G>C	G12A	MISSENSE	0.2576
RP94_ADC	STK11	c.947_948delCT	A316Gfs*43	FRAMESHIFT	0.2533
RP94_ADC	C11orf30	c.1135G>T	A379S	MISSENSE	0.2075
RP95_ADC	EGFR	c.2235_2249delGGAATTAAGAGAAGC	E746_A750del	INFRAME_DELETION	0.3947
RP95_ADC	CSF1R	c.2731C>T	Q911*	NONSENSE	0.122
RP95_ADC	KIF1B	c.282delT	F94Lfs*14	FRAMESHIFT	0.1218
RP95_ADC	CDK12	c.580C>T	H194Y	MISSENSE	0.1104
RP95_ADC	CTNNB1	c.97T>G	S33A	MISSENSE	0.0259
RP95_ADC	TSC2	c.2305_2330delGTGCTGACAGCATTAATCTCTTACCA	V769*	FRAMESHIFT	0.0209
RP97_ADC1	PKHD1	c.6333-6_6335delCTCCAGATAinsTTTTCTTTT		SPLICE	0.0265
RP97_ADC2	EGFR	c.2235_2249delGGAATTAAGAGAAGC	E746_A750del	INFRAME_DELETION	0.2376
RP97_ADC2	TP53	c.536A>G	H179R	MISSENSE	0.1775
RP97_ADC2	CDK12	c.4109T>C	L1370P	MISSENSE	0.0927
RP98_ADC	EGFR	c.2573T>G	L858R	MISSENSE	0.1947
RP98_ADC	MAP3K1	c.296C>A	A99E	MISSENSE	0.0678
RP98_ADC	MET	c.3664G>A	D1222N	MISSENSE	0.0361
RP99_ADC	TP53	c.1022T>C	F341S	MISSENSE	0.323
RP99_ADC	CDKN2A	c.192_194delGCT	L65del	INFRAME_DELETION	0.1705
RP99_ADC	EGFR	c.2240_2257delTAAGAGAAGCAACATCTC	L747_P753delinsS	INFRAME_DELETION	0.1673
RP99_ADC	ARID1A	c.2402G>T	G801V	MISSENSE	0.1351
RP99_ADC	PDE11A	c.550C>T	R184W	MISSENSE	0.1228
RP99_ADC	RECQL4	c.2567A>G	H856R	MISSENSE	0.0943
RP101_ADC	EGFR	c.2240_2257delTAAGAGAAGCAACATCTC	L747_P753delinsS	INFRAME_DELETION	0.6584
RP101_ADC	RB1	c.2449G>T	E817*	NONSENSE	0.4921
RP101_ADC	TP53	c.536A>G	H179R	MISSENSE	0.4481
RP102_ADC	AMER1	c.2093T>G	F698C	MISSENSE	0.1487
RP102_ADC	APC	c.1409-1G>A		SPLICE	0.0612
RP102_ADC	PDGFRA	c.1341G>A	W447*	NONSENSE	0.0567
RP102_ADC	EGFR	c.2235_2249delGGAATTAAGAGAAGC	E746_A750del	INFRAME_DELETION	0.0516
RP102_ADC	TP53	c.841G>C	D281H	MISSENSE	0.049
RP103_ADC	EGFR	c.2573T>G	L858R	MISSENSE	0.3137
RP103_ADC	TP53	c.682_683delGA	D228Lfs*11	FRAMESHIFT	0.2692
RP103_ADC	NTRK3	c.602G>A	R201H	MISSENSE	0.1098
RP103_ADC	GRM8	c.271G>A	D91N	MISSENSE	0.0527
RP103_ADC	PREX2	c.864_877delTACAGATGGACATC	T289Vfs*19	FRAMESHIFT	0.0401
RP103_ADC	FGFR3	c.742C>T	R248C	MISSENSE	0.0122
RP104_ADC	EGFR	c.2235_2249delGGAATTAAGAGAAGC	E746_A750del	INFRAME_DELETION	0.3387
RP104_ADC	TP53	c.970_979delGATGGAGAAT	D324Ifs*18	FRAMESHIFT	0.1135
RP104_ADC	ABCB1	c.392T>A	I131N	MISSENSE	0.0753
RP104_ADC	DDR2	c.1822A>G	K608E	MISSENSE	0.0339
RP105_ADC	KRAS	c.35G>T	G12V	MISSENSE	0.4848
RP105_ADC	ERCC5	c.2202G>C	E734D	MISSENSE	0.3333
RP105_ADC	ERCC5	c.1360G>C	A454P	MISSENSE	0.2653
RP105_ADC	LRP1B	c.5627-1G>T		SPLICE	0.2436
RP105_ADC	PKHD1	c.8581A>C	S2861R	MISSENSE	0.1944
RP105_ADC	LRP1B	c.3286G>T	D1096Y	MISSENSE	0.1525
RP105_ADC	BAI3	c.677C>G	T226R	MISSENSE	0.0842
RP105_ADC	CBL	c.1380_1382delTGA	D460del	INFRAME_DELETION	0.0513
RP106_ADC	TP53	c.824G>T	C275F	MISSENSE	0.6751
RP106_ADC	EGFR	c.2573T>G	L858R	MISSENSE	0.446
RP106_ADC	CDKN1B	c.80C>A	S27*	NONSENSE	0.3774
RP106_ADC	RB1	c.1496_1498+3delGCAGTA		SPLICE	0.2895
RP106_ADC	NTRK3	c.48C>G	F16L	MISSENSE	0.2632
RP106_ADC	ATM	c.6503C>T	S2168L	MISSENSE	0.0607
RP106_ADC	MLH1	c.649C>T	R217C	MISSENSE	0.0583
RP106_ADC	EXT2	c.995G>A	S332N	MISSENSE	0.0361
RP106_ADC	RICTOR	c.3379A>G	S1127G	MISSENSE	0.0326
RP106_ADC	FAT1	c.4475C>G	T1492S	MISSENSE	0.0293
RP106_ADC	WAS	c.1197_1205delACCGCCACC	P402_P404del	INFRAME_DELETION	0.0283
RP106_ADC	BLM	c.2515A>G	K839E	MISSENSE	0.0273
RP106_ADC	PRDM1	c.856C>T	R286C	MISSENSE	0.0256
RP106_ADC	ARID1A	c.161C>T	A54V	MISSENSE	0.0241
RP107_ADC	TP53	c.745A>G	R249G	MISSENSE	0.6349
RP107_ADC	PIK3CA	c.1624G>A	E542K	MISSENSE	0.5378
RP107_ADC	KMT2A	c.9796C>G	P3266A	MISSENSE	0.2568
RP107_ADC	ROS1	c.468G>T	K156N	MISSENSE	0.2419
RP107_ADC	IGF1R	c.3668G>A	R1223H	MISSENSE	0.2085
RP107_ADC	BLM	c.1544delA	N515Mfs*16	FRAMESHIFT	0.187
RP107_ADC	TNFRSF11A	c.1820C>T	P607L	MISSENSE	0.1542
RP107_ADC	AMER1	c.1283C>T	T428I	MISSENSE	0.1474
RP107_ADC	C11orf30	c.3714G>T	M1238I	MISSENSE	0.1111
RP107_ADC	AXL	c.1264C>T	P422S	MISSENSE	0.1101
RP107_ADC	CHEK2	c.1597A>G	T533A	MISSENSE	0.1064
RP107_ADC	ARAF	c.890G>A	R297Q	MISSENSE	0.103
RP107_ADC	FAT1	c.12695A>G	Y4232C	MISSENSE	0.0988
RP107_ADC	PARP1	c.2425G>A	E809K	MISSENSE	0.094
RP107_ADC	NFE2L2	c.1346G>A	R449H	MISSENSE	0.0704
RP107_ADC	ERBB3	c.3416T>C	L1139P	MISSENSE	0.0699
RP107_ADC	IGF1R	c.4009C>T	R1337C	MISSENSE	0.068
RP107_ADC	POLE	c.1540A>G	I514V	MISSENSE	0.0542
RP107_ADC	DAXX	c.4G>T	A2S	MISSENSE	0.0518
RP107_ADC	GRIN2A	c.1949C>G	A650G	MISSENSE	0.0505
RP107_ADC	ERCC5	c.3207C>G	S1069R	MISSENSE	0.0373
RP107_ADC	DICER1	c.1133T>A	I378N	MISSENSE	0.0335
RP108_ADC	TP53	c.451C>A	P151T	MISSENSE	0.2436
RP108_ADC	SETBP1	c.1010C>A	S337Y	MISSENSE	0.2077
RP108_ADC	FBXW7	c.1961G>T	G654V	MISSENSE	0.0945
RP109_ADC	APC	c.1234C>T	Q412*	NONSENSE	0.5475
RP109_ADC	SMAD4	c.346C>T	Q116*	NONSENSE	0.5469
RP109_ADC	BRCA1	c.3448C>T	P1150S	MISSENSE	0.4985
RP109_ADC	TP53	c.818G>A	R273H	MISSENSE	0.4898
RP109_ADC	PDE11A	c.2044A>G	T682A	MISSENSE	0.4153
RP109_ADC	THADA	c.2611C>T	Q871*	NONSENSE	0.3827
RP109_ADC	KEAP1	c.1430delG	G477Afs*23	FRAMESHIFT	0.3194
RP109_ADC	CDKN1A	c.428G>A	R143Q	MISSENSE	0.2679
RP109_ADC	KRAS	c.35G>T	G12V	MISSENSE	0.2576
RP109_ADC	TP53	c.668C>G	P223R	MISSENSE	0.0674
RP109_ADC	TP53	c.1008_1012delGCGCT	E336Dfs*9	FRAMESHIFT	0.0556
RP109_ADC	EGFR	c.2239_2247delTTAAGAGAA	L747_E749del	INFRAME_DELETION	0.0512
RP109_ADC	FBXW7	c.610G>A	A204T	MISSENSE	0.0429
RP109_ADC	PALLD	c.2720G>A	R907Q	MISSENSE	0.0308
RP109_ADC	PTPN13	c.102A>T	E34D	MISSENSE	0.0295
RP109_ADC	ALK	c.1740G>A	M580I	MISSENSE	0.0227
RP109_ADC	PDGFRA	c.2935C>T	R979C	MISSENSE	0.022
RP109_ADC	CTNNB1	c.94G>C	D32H	MISSENSE	0.0214
RP109_ADC	KRAS	c.182A>G	Q61R	MISSENSE	0.0203
RP110_ADC	PIK3CA	c.3143A>G	H1048R	MISSENSE	0.3003
RP110_ADC	PIK3CA	c.3140A>T	H1047L	MISSENSE	0.2988
RP110_ADC	CDKN2A	c.165_175delCAGCGCCCGAG	S56Gfs*60	FRAMESHIFT	0.2478
RP110_ADC	TSC2	c.3499G>C	E1167Q	MISSENSE	0.1146
RP110_ADC	EGFR	c.2573_2574delTGinsGT	L858R	MISSENSE	0.5036
RP111_ADC	STK11	c.923G>T	W308L	MISSENSE	0.4793
RP111_ADC	KRAS	c.34G>T	G12C	MISSENSE	0.4416
RP111_ADC	SMO	c.1358G>T	G453V	MISSENSE	0.3405
RP111_ADC	TP53	c.833C>T	P278L	MISSENSE	0.3197
RP111_ADC	ABCB1	c.598T>A	F200I	MISSENSE	0.2846
RP111_ADC	KEAP1	c.1567G>A	G523R	MISSENSE	0.0222
RP111_ADC	AXIN2	c.1577A>G	K526R	MISSENSE	0.0214
RP112_ADC	EGFR	c.2236_2250delGAATTAAGAGAAGCA	E746_A750del	INFRAME_DELETION	0.3113
RP112_ADC	NRG1	c.620G>T	R207I	MISSENSE	0.1561
RP112_ADC	EGFR	c.2369C>T	T790M	MISSENSE	0.1426
RP112_ADC	EGFR	c.2390G>C	C797S	MISSENSE	0.1387
RP113_ADC	XRCC1	c.1193C>A	S398Y	MISSENSE	0.2908
RP113_ADC	BRAF	c.1780G>A	D594N	MISSENSE	0.2396
RP113_ADC	TP53	c.796_801delGGACGG	G266_R267del	INFRAME_DELETION	0.1166
RP113_ADC	PBRM1	c.3930+44_3981del		SPLICE	0.2018
RP114_ADC	TP53	c.406C>T	Q136*	NONSENSE	0.3258
RP114_ADC	TSC1	c.647T>C	F216S	MISSENSE	0.3046
RP114_ADC	EGFR	c.2236_2250delGAATTAAGAGAAGCA	E746_A750del	INFRAME_DELETION	0.2482
RP114_ADC	FANCE	c.856G>T	D286Y	MISSENSE	0.1425
RP114_ADC	CTNNB1	c.110C>T	S37F	MISSENSE	0.1323
RP114_ADC	ETV4	c.88G>T	E30*	NONSENSE	0.1052
RP114_ADC	PTPN13	c.3769_5906+1747dup		NONSENSE	0.04
RP115_ADC	KRAS	c.34G>T	G12C	MISSENSE	0.3503
RP115_ADC	TP53	c.880delG	E294Sfs*51	FRAMESHIFT	0.2078
RP115_ADC	PDGFRA	c.1526C>A	A509D	MISSENSE	0.1863
RP115_ADC	TOP1	c.2177C>T	P726L	MISSENSE	0.1114
RP115_ADC	EGFR	c.2278C>A	L760I	MISSENSE	0.111
RP115_ADC	PRSS1	c.391G>T	A131S	MISSENSE	0.081
RP116_ADC	EGFR	c.2236_2250delGAATTAAGAGAAGCA	E746_A750del	INFRAME_DELETION	0.2249
RP116_ADC	YAP1	c.871-2A>G		SPLICE	0.0871
RP116_ADC	SPOP	c.823G>T	A275S	MISSENSE	0.0651
RP116_ADC	TP53	c.854A>T	E285V	MISSENSE	0.0563
RP116_ADC	CDK12	c.474_510delTGATGACTATGGGAAGGCGCAGGTAGCCAAAAGCAGC	D159Afs*20	FRAMESHIFT	0.0263
RP117_ADC	ERBB2	c.2326_2327insTGT	G776delinsVC	INFRAME_INSERTION	0.121
RP117_ADC	PKHD1	c.5806C>G	P1936A	MISSENSE	0.0534
RP117_ADC	PTEN	c.955_958delACTT	T319*	FRAMESHIFT	0.0446
RP117_ADC	INPP4B	c.116C>T	P39L	MISSENSE	0.0378
RP118_ADC	BARD1	c.740C>G	S247C	MISSENSE	0.0416
RP118_ADC	MSH6	c.1955G>C	G652A	MISSENSE	0.0412
RP118_ADC	MSH6	c.1951_1954delATTG	I651Gfs*2	FRAMESHIFT	0.0409
RP118_ADC	MSH6	c.1951_1955delATTGGinsC	I651RfsX2	FRAMESHIFT	0.0479
RP119_ADC	RB1	c.2663+1G>T		SPLICE	0.2786
RP119_ADC	KDM5A	c.1114_1121dupAATTTTAA	S375Ifs*18	FRAMESHIFT	0.2262
RP119_ADC	EGFR	c.2248G>C	A750P	MISSENSE	0.2232
RP119_ADC	EGFR	c.2252_2275delCATCTCCGAAAGCCAACAAGGAAA	T751_E758del	INFRAME_DELETION	0.21
RP119_ADC	MED12	c.1975-1G>A		SPLICE	0.1802
RP119_ADC	CTNNB1	c.110C>T	S37F	MISSENSE	0.1308
RP119_ADC	FAT1	c.13540G>C	E4514Q	MISSENSE	0.1029
RP119_ADC	AKT3	c.196C>T	R66*	NONSENSE	0.0521
RP119_ADC	TP53	c.526_527delTGinsCT	C176L	MISSENSE	0.4506
RP120_ADC	KRAS	c.35G>C	G12A	MISSENSE	0.3756
RP120_ADC	SGK1	c.440G>T	R147L	MISSENSE	0.1777
RP120_ADC	RAD51C	c.829A>T	R277*	NONSENSE	0.1754
RP120_ADC	ALK	c.754T>A	S252T	MISSENSE	0.1583
RP120_ADC	CHEK1	c.373G>T	G125*	NONSENSE	0.1172
RP120_ADC	ATM	c.7542T>A	Y2514*	NONSENSE	0.1113
RP120_ADC	ATM	c.5823dupT	A1942Cfs*23	FRAMESHIFT	0.1006
RP120_ADC	RET	c.3216G>T	E1072D	MISSENSE	0.0987
RP120_ADC	KMT2B	c.4463G>C	R1488P	MISSENSE	0.0804
RP120_ADC	ASCL4	c.403G>A	G135R	MISSENSE	0.0465
RP120_ADC	NF2	c.1384C>T	R462C	MISSENSE	0.0397
RP122_ADC	TP53	c.365_366delTG	V122Dfs*26	FRAMESHIFT	0.3446
RP122_ADC	KMT2B	c.7111G>A	D2371N	MISSENSE	0.3213
RP122_ADC	EGFR	c.2500G>T	V834L	MISSENSE	0.3057
RP122_ADC	EGFR	c.2573T>G	L858R	MISSENSE	0.288
RP123_ADC	CTNNB1	c.98C>T	S33F	MISSENSE	0.2624
RP123_ADC	EGFR	c.2156G>C	G719A	MISSENSE	0.249
RP123_ADC	EGFR	c.2303G>T	S768I	MISSENSE	0.2129
RP123_ADC	NSD1	c.2379A>T	K793N	MISSENSE	0.1075
RP123_ADC	ERBB4	c.2425C>T	H809Y	MISSENSE	0.0808
RP123_ADC	SMAD4	c.1000C>T	Q334*	NONSENSE	0.0796
RP123_ADC	PRDM1	c.1923C>A	S641R	MISSENSE	0.0286
RP123_ADC	TP53	c.880G>T	E294*	NONSENSE	0.0255
RP124_ADC	PTEN	c.389G>A	R130Q	MISSENSE	0.1236
RP124_ADC	TP53	c.524G>A	R175H	MISSENSE	0.1096
RP124_ADC	BTK	c.1571C>T	A524V	MISSENSE	0.1093
RP124_ADC	EGFR	c.2239_2247delTTAAGAGAA	L747_E749del	INFRAME_DELETION	0.0914
RP124_ADC	CBLB	c.1377G>C	L459F	MISSENSE	0.076
RP124_ADC	MYCN	c.1192C>T	R398W	MISSENSE	0.0481
RP124_ADC	ARAF	c.1670G>C	R557P	MISSENSE	0.0479
RP125_ADC	EGFR	c.2573T>G	L858R	MISSENSE	0.3394
RP125_ADC	FAT1	c.8477G>T	S2826I	MISSENSE	0.0724
RP125_ADC	GNAQ	c.326A>G	H109R	MISSENSE	0.0632
RP125_ADC	KMT2B	c.1613G>A	R538H	MISSENSE	0.0393
RP125_ADC	STAG2	c.3268C>A	L1090I	MISSENSE	0.0339
RP125_ADC	LYN	c.1096C>T	R366W	MISSENSE	0.0217
RP125_ADC	EPHA2	c.2831_2832delTCinsAG	I944K	MISSENSE	0.1102
RP126_ADC	KRAS	c.182A>G	Q61R	MISSENSE	0.2345
RP126_ADC	STK11	c.598-13_606delGGCACCGCCACAGGCACTGCAC		SPLICE	0.157
RP126_ADC	MYCN	c.449delC	P150Rfs*48	FRAMESHIFT	0.0203
RP127_ADC	EGFR	c.2311_2319dupAACCCCCAC	N771_H773dup	INFRAME_INSERTION	0.7238
RP127_ADC	TP53	c.578A>G	H193R	MISSENSE	0.318
RP127_ADC	GNA11	c.341G>A	R114Q	MISSENSE	0.2461
RP127_ADC	RB1	c.541A>G	I181V	MISSENSE	0.0976
