# Supplementary material for: Integrated Analysis of Genomic and Immunological Features in Lung Adenocarcinoma With Micropapillary Component
Source: Front Oncol. 2021 Jun 17;11:652193. doi: 10.3389/fonc.2021.652193 (PMC8248503; doi:10.3389/fonc.2021.652193)
Supplement: Supplementary file 10 [file Table_6.xlsx]

## Sheet: Supplementary Table S6
Supplementary Table 6 Comparing the genetic changes between MPC-dissected samples from high MPC tumors (discovery cohort) and the reference LADC samples (reference cohort).
	Genetic alterations	P-value	Percentage of patient in each group
			MPC dissected from high MPC	Reference LADC
Mutation	NTRK1	0.009**	0.15	0.01
	MPL	0.018*	0.1	0
	MSH2	0.018*	0.1	0
	NOTCH2	0.018*	0.1	0
	TTF1	0.018*	0.1	0
	AMER1	0.035*	0.15	0.02
	POT1	0.051	0.1	0.01
	DAXX	0.093	0.1	0.02
	NRG1	0.093	0.1	0.02
	PMS1	0.093	0.1	0.02
Gene-level CNV	MET amplification	0.009**	0.15	0.01
	PTPRD deletion	0.044*	0	0.18
Arm-level CNV	18q Loss	0.002**	0.4	0.1
	18p Loss	0.006**	0.55	0.23
	6q Loss	0.007**	0.2	0.02
	11q Gain	0.008**	0.3	0.07
	13q Loss	0.008**	0.4	0.14
	15q Loss	0.019*	0.25	0.06
	16q Gain	0.028*	0.3	0.1
	22q Loss	0.033*	0.2	0.05
	5q Gain	0.046*	0.35	0.14
	6p Gain	0.047*	0.2	0.06
