# Supplementary material for: Integrated Analysis of Genomic and Immunological Features in Lung Adenocarcinoma With Micropapillary Component
Source: Front Oncol. 2021 Jun 17;11:652193. doi: 10.3389/fonc.2021.652193 (PMC8248503; doi:10.3389/fonc.2021.652193)
Supplement: Supplementary file 11 [file Table_7.xlsx]

## Sheet: Supplementary Table S7
Supplementary Table 7 Comparing the genetic changes between all MPC-dissected samples (discovery cohort) and the reference LADC samples (reference cohort).
	Genetic alterations	P-value	Percentage of patient in each group
			All MPC dissected	Reference LADC
Mutation	NOTCH2	0.000***	0.15	0
	MPL	0.005**	0.09	0
	NTRK1	0.006**	0.11	0.01
	AMER1	0.037*	0.11	0.02
	FLT1	0.049*	0.09	0.02
	BRCA2	0.064	0.06	0.01
	POT1	0.064	0.06	0.01
	ATM	0.065	0	0.07
	ATRX	0.074	0.04	0
	CYP2D6	0.074	0.04	0
	EPHA5	0.074	0.04	0
	KDR	0.074	0.04	0
	MSH2	0.074	0.04	0
	PDGFRB	0.074	0.04	0
	POLH	0.074	0.04	0
	TTF1	0.074	0.04	0
	BRAF	0.091	0.09	0.02
	NTRK3	0.091	0.09	0.02
Gene-level CNV	PTPRD deletion	0.001***	0	0.18
	STK11 deletion	0.02*	0.15	0.04
	CDKN2A deletion	0.027*	0.13	0.03
	NOTCH1 deletion	0.038*	0	0.1
	MET amplification	0.064	0.06	0.01
Arm-level CNV	15q Loss	0.000***	0.32	0.06
	5p Gain	0.000***	0.6	0.28
	9p Loss	0.000***	0.34	0.1
	11q Gain	0.003**	0.26	0.07
	6q Loss	0.005**	0.15	0.02
	10p Gain	0.008**	0.17	0.04
	3p Loss	0.011*	0.15	0.03
	18q Loss	0.013*	0.26	0.1
	10q Loss	0.016*	0.23	0.08
	6p Loss	0.02*	0.06	0
	22q Loss	0.024*	0.17	0.05
	5q Loss	0.024*	0.17	0.05
	13q Loss	0.025*	0.3	0.14
	16q Gain	0.027*	0.26	0.1
	16p Gain	0.028*	0.36	0.19
	18p Loss	0.036*	0.4	0.23
