# Supplementary material for: Integrated Analysis of Genomic and Immunological Features in Lung Adenocarcinoma With Micropapillary Component
Source: Front Oncol. 2021 Jun 17;11:652193. doi: 10.3389/fonc.2021.652193 (PMC8248503; doi:10.3389/fonc.2021.652193)
Supplement: Supplementary file 12 [file Table_8.xlsx]

## Sheet: Supplementary Table S8
Supplementary Table 8 Jonckheere's trend analysis of genetic changes from MPC samples diseected from high MPC, low MPC, non-MPC dissected samples (discovery cohort) to the reference LADC samples (reference cohort).
	Genetic alterations	P-value	Trend from high MPC, low MPC, non-MPC, to reference LADC
Mutation	BAI3	0.07	The frequency of mutation decreasing
	ARID2	0.074	The frequency of mutation decreasing
	CYP2D6	0.08	The frequency of mutation decreasing
	MTOR	0.084	The frequency of mutation decreasing
	PBRM1	0.092	The frequency of mutation decreasing
	RB1	0.096	The frequency of mutation increasing
Arm-level CNV	14q Gain	0.066	The frequency of CNV decreasing
	6q Loss	0.068	The frequency of CNV decreasing
	19q Gain	0.08	The frequency of CNV decreasing
	22q Gain	0.08	The frequency of CNV decreasing
	6p Gain	0.082	The frequency of CNV decreasing
	22q Loss	0.09	The frequency of CNV decreasing
	11q Gain	0.096	The frequency of CNV decreasing
