# Supplementary material for: Integrated Analysis of Genomic and Immunological Features in Lung Adenocarcinoma With Micropapillary Component
Source: Front Oncol. 2021 Jun 17;11:652193. doi: 10.3389/fonc.2021.652193 (PMC8248503; doi:10.3389/fonc.2021.652193)
Supplement: Supplementary file 13 [file Table_9.xlsx]

## Sheet: Supplementary Table S9
Supplementary Table 9 Comparing the genetic changes between MPC-predominant samples and non-MPC-predominant samples (validation cohort).
	Genetic alterations	P-value	Percentage of patient in each group
			MPC-predominant	Non-MPC-predominant
Mutation	BAI3	0.01**	0.35	0.1
	MET	0.028*	0.18	0.03
	MTOR	0.053	0.18	0.04
	INPP4B	0.069	0.12	0.02
	AXIN2	0.069	0.12	0.02
	PARK2	0.069	0.18	0.05
	TTF1	0.093	0.06	0
	BMPR1A	0.093	0.06	0
	CD74	0.093	0.06	0
	CTCF	0.093	0.06	0
	CYP2A7	0.093	0.06	0
	CYP2D6	0.093	0.06	0
	ETV1	0.093	0.06	0
	EWSR1	0.093	0.06	0
	PARP2	0.093	0.06	0
	PRKACA	0.093	0.06	0
	PRKCI	0.093	0.06	0
	RAC1	0.093	0.06	0
	SMAD7	0.093	0.06	0
	SOX3	0.093	0.06	0
	AKT3	0.093	0.06	0
Gene-level CNV	STAG2 amplification	0.000***	0.24	0
	PAK3 amplification	0.000***	0.24	0.01
	BTK amplification	0.001**	0.24	0.01
	SOX3 amplification	0.003**	0.24	0.02
	MLLT3 deletion	0.005**	0.47	0.16
	CDKN2B deletion	0.016*	0.53	0.23
	CDKN2A deletion	0.017*	0.53	0.23
	GATA1 deletion	0.019*	0.18	0.02
	WAS deletion	0.019*	0.18	0.02
	ARAF deletion	0.019*	0.18	0.02
	KDM6A amplification	0.023*	0.12	0.01
	MYC amplification	0.024*	0.06	0.33
	KDM6A deletion	0.028*	0.18	0.03
	ERBB2 amplification	0.029*	0.24	0.06
	CDK12 amplification	0.029*	0.24	0.06
	EXT1 amplification	0.044*	0.06	0.3
	TPMT amplification	0.046*	0.24	0.07
	ERCC5 deletion	0.053	0.29	0.11
	SOX1 deletion	0.053	0.29	0.11
	TP63 deletion	0.053	0.18	0.04
	JARID2 amplification	0.057	0.24	0.08
	FOXA1 amplification	0.062	0.29	0.12
	FLT1 deletion	0.062	0.29	0.12
	CEP57 amplification	0.069	0.12	0.02
	MRE11A amplification	0.069	0.12	0.02
	AXIN2 amplification	0.069	0.18	0.05
	BRIP1 amplification	0.069	0.18	0.05
	PRKAR1A amplification	0.069	0.18	0.05
	BRCA2 deletion	0.072	0.29	0.13
	TNFSF11 deletion	0.072	0.29	0.13
	FLT3 deletion	0.072	0.29	0.13
	PTK2 amplification	0.079	0.06	0.25
	TUBB2B amplification	0.082	0.24	0.09
	POLH amplification	0.082	0.24	0.09
	TUBB2A amplification	0.082	0.24	0.09
	VEGFA amplification	0.082	0.24	0.09
	HNF1B amplification	0.087	0.18	0.05
	ERCC4 amplification	0.087	0.18	0.05
	ATRX amplification	0.093	0.06	0
	BRCA1 deletion	0.093	0.06	0
	STAT3 deletion	0.093	0.06	0
	ETV4 deletion	0.093	0.06	0
	PIK3CA deletion	0.098	0.12	0.02
	BIRC3 deletion	0.098	0.12	0.02
	PGR deletion	0.098	0.12	0.02
	YAP1 deletion	0.098	0.12	0.02
	RICTOR amplification	0.099	0.53	0.3
