# Supplementary material for: Integrated Analysis of Genomic and Immunological Features in Lung Adenocarcinoma With Micropapillary Component
Source: Front Oncol. 2021 Jun 17;11:652193. doi: 10.3389/fonc.2021.652193 (PMC8248503; doi:10.3389/fonc.2021.652193)
Supplement: Supplementary file 14 [file Table_10.xlsx]

## Sheet: Supplementary Table S10
Supplementary Table 10 Summary of the relationship between different immunological staining/parameters and the tumor MPC percentage.
Position	Immunological staining/parameter	Pearson's coefficient	P value
MPC	CD4	0.303	0.0543
	CD8	0.441	0.0039**
Peritumor	CD4	0.372	0.014*
	CD8	0.498	0.0007***
Whole tumor	CD4	0.246	0.1125
	CD8	0.135	0.3881
